# Supplementary material for: 2-(4-Bromo­phen­yl)-2-oxoethyl anthracene-9-carboxyl­ate
Source: Acta Crystallogr Sect E Struct Rep Online. 2012 May 26;68(Pt 6):o1876. doi: 10.1107/S1600536812022684 (PMC3379439; doi:10.1107/S1600536812022684)
Supplement: Supplementary file 1 [file e-68-o1876-sup1.cif]

##############################################################################
#                                                                            #
# This CIF contains the data in a paper accepted for publication in          #
# Acta Crystallographica Section E. It conforms to the requirements of       #
# Notes for Authors for Acta Crystallographica Section E, and has been       #
# peer reviewed under the auspices of the IUCr Commission on Journals.       #
#                                                                            #
# Full details of the Crystallographic Information File format               #
# are given in the paper "The Crystallographic Information File (CIF):       #
# a New Standard Archive File for Crystallography" by S. R. Hall, F. H.      #
# Allen and I. D. Brown [Acta Cryst. (1991), A47, 655-685].                  #
#                                                                            #
# The current version of the core CIF dictionary is obtainable from          #
# ftp://ftp.iucr.org/pub/cif_core.dic.                                       #
#                                                                            #
# Software is freely available for graphical display of the structure(s)     #
# in this CIF. For information consult the CIF software page                 #
# http://www.iucr.org/resources/cif/software.                                #
#                                                                            #
# This file may be used for bona fide research purposes within the           #
# scientific community so long as proper attribution is given to the journal # 
# article from which it was obtained.                                        #
#                                                                            #
##############################################################################
data_global
_audit_creation_method     'form.cif (version 2.0)'
_journal_data_validation_number     ?
_journal_date_recd_electronic     2012-05-09
_journal_date_accepted     2012-05-18
_journal_name_full     'Acta Crystallographica, Section E'
_journal_year     2012
_journal_volume     68
_journal_issue      6
_journal_page_first     o1876
_journal_page_last     o1876
_journal_paper_category     QO
_journal_paper_doi     10.1107/S1600536812022684
_journal_coeditor_code     RZ2758
_publ_contact_author_name     'Prof. Fun Hoong-Kun'
_publ_contact_author_address
;
      X-ray Crystallography Unit
      School of Physics
      Universiti Sains Malaysia
      11800 USM, Penang
      MALAYSIA
;
_publ_contact_author_email     'hkfun@usm.my'
_publ_contact_author_fax     '6 04 6579150'
_publ_contact_author_phone     '6 04 6577888  Ext. 3690'
_publ_section_title
;
2-(4-Bromophenyl)-2-oxoethyl anthracene-9-carboxylate
;
loop_
    _publ_author_name
    _publ_author_footnote
    _publ_author_address
    'Hoong-Kun Fun'
;
      Thomson Reuters ResearcherID: A-3561-2009.
;
;
      X-ray Crystallography Unit
      School of Physics
      Universiti Sains Malaysia
      11800 USM, Penang
      Malaysia
;
    'Safra Izuani Jama Asik' ?
;
      X-ray Crystallography Unit
      School of Physics
      Universiti Sains Malaysia
      11800 USM, Penang
      Malaysia
;
    'Garudachari, B.' ?
;
      Organic Electronics Division
      Department of Chemistry
      National Institute of Technology--Karnataka
      Surathkal, Mangalore 575 025, India
;
    'Arun M. Isloor' ?
;
      Organic Electronics Division
      Department of Chemistry
      National Institute of Technology--Karnataka
      Surathkal, Mangalore 575 025, India
;
    'Satyanarayan, M. N' ?
;
      Department of Physics
      National Institute of Technology-Karnataka
      Surathkal, Mangalore 575 025, India
;
data_I
_audit_creation_method     SHELXL-97
_chemical_name_systematic
;
2-(4-Bromophenyl)-2-oxoethyl anthracene-9-carboxylate
;
_chemical_name_common     ?
_chemical_formula_moiety     'C23 H15 Br O3'
_chemical_formula_sum     'C23 H15 Br O3'
_chemical_formula_iupac     'C23 H15 Br O3'
_chemical_formula_weight     419.26
_chemical_melting_point     ?
_symmetry_cell_setting     monoclinic
_symmetry_space_group_name_H-M     'P 21/c'
_symmetry_space_group_name_Hall     '-P 2ybc'
loop_
    _symmetry_equiv_pos_as_xyz
    'x, y, z'
    '-x, y+1/2, -z+1/2'
    '-x, -y, -z'
    'x, -y-1/2, z-1/2'
_cell_length_a     10.1906(8)
_cell_length_b     15.0591(12)
_cell_length_c     13.7938(8)
_cell_angle_alpha     90.00
_cell_angle_beta     122.376(4)
_cell_angle_gamma     90.00
_cell_volume     1787.8(2)
_cell_formula_units_Z     4
_cell_measurement_reflns_used     5144
_cell_measurement_theta_min     2.46
_cell_measurement_theta_max     31.72
_cell_measurement_temperature     100.0(10)
_exptl_crystal_description     'block'
_exptl_crystal_colour     'colourless'
_exptl_crystal_size_max     0.29
_exptl_crystal_size_mid     0.19
_exptl_crystal_size_min     0.18
_exptl_crystal_density_diffrn     1.558
_exptl_crystal_density_meas     ?
_exptl_crystal_density_method     'not measured'
_exptl_crystal_F_000     848
_exptl_absorpt_coefficient_mu     2.321
_exptl_absorpt_correction_type     multi-scan
_exptl_absorpt_process_details     '(<i>SADABS</i>; Bruker, 2009)'
_exptl_absorpt_correction_T_min     0.5496
_exptl_absorpt_correction_T_max     0.6774
_exptl_special_details
;
The crystal was placed in the cold stream of an Oxford Cryosystems
Cobra open-flow nitrogen cryostat (Cosier & Glazer, 1986) operating
at 100.0 (1) K.
;
_diffrn_ambient_temperature     100
_diffrn_radiation_type     MoK\a
_diffrn_radiation_wavelength     0.71073
_diffrn_radiation_source     'fine-focus sealed tube'
_diffrn_radiation_monochromator     graphite
_diffrn_measurement_device_type     'Bruker APEX DUO CCD area-detector'
_diffrn_measurement_method     '\f and \w scans'
_diffrn_detector_area_resol_mean     ?
_diffrn_reflns_number     23513
_diffrn_reflns_av_R_equivalents     0.0423
_diffrn_reflns_av_sigmaI/netI     0.0438
_diffrn_reflns_theta_min     2.46
_diffrn_reflns_theta_max     32.54
_diffrn_reflns_theta_full     32.54
_diffrn_measured_fraction_theta_max     0.988
_diffrn_measured_fraction_theta_full     0.988
_diffrn_reflns_limit_h_min     -15
_diffrn_reflns_limit_h_max     15
_diffrn_reflns_limit_k_min     -22
_diffrn_reflns_limit_k_max     22
_diffrn_reflns_limit_l_min     -20
_diffrn_reflns_limit_l_max     17
_diffrn_standards_number     0
_diffrn_standards_interval_count     .
_diffrn_standards_interval_time     .
_diffrn_standards_decay_%     ?
_refine_special_details
;
 Refinement of F^2^ against ALL reflections.  The weighted R-factor wR and
 goodness of fit S are based on F^2^, conventional R-factors R are based
 on F, with F set to zero for negative F^2^. The threshold expression of
 F^2^ > 2sigma(F^2^) is used only for calculating R-factors(gt) etc. and is
 not relevant to the choice of reflections for refinement.  R-factors based
 on F^2^ are statistically about twice as large as those based on F, and R-
 factors based on ALL data will be even larger.
;
_reflns_number_total     6409
_reflns_number_gt     4600
_reflns_threshold_expression     I>2\s(I)
_refine_ls_structure_factor_coef     Fsqd
_refine_ls_matrix_type     full
_refine_ls_R_factor_all     0.0725
_refine_ls_R_factor_gt     0.0452
_refine_ls_wR_factor_gt     0.1261
_refine_ls_wR_factor_ref     0.1406
_refine_ls_goodness_of_fit_ref     1.014
_refine_ls_restrained_S_all     1.014
_refine_ls_number_reflns     6409
_refine_ls_number_parameters     244
_refine_ls_number_restraints     0
_refine_ls_hydrogen_treatment     constr
_refine_ls_weighting_scheme     calc
_refine_ls_weighting_details
         'calc w=1/[\s^2^(Fo^2^)+(0.0886P)^2^+0.0927P] where P=(Fo^2^+2Fc^2^)/3'
_atom_sites_solution_hydrogens     geom
_atom_sites_solution_primary     direct
_atom_sites_solution_secondary     difmap
_refine_ls_shift/su_max     <0.001
_refine_ls_shift/su_max_lt     0.001
_refine_ls_shift/su_mean     <0.001
_refine_diff_density_max     1.667
_refine_diff_density_min     -0.477
_refine_ls_extinction_method     none
_refine_ls_extinction_coef     ?
loop_
    _atom_type_symbol
    _atom_type_description
    _atom_type_scat_dispersion_real
    _atom_type_scat_dispersion_imag
    _atom_type_scat_source
    'C' 'C' 0.0033 0.0016
                         'International Tables Vol C Tables 4.2.6.8 and 6.1.1.4'
    'H' 'H' 0.0000 0.0000
                         'International Tables Vol C Tables 4.2.6.8 and 6.1.1.4'
    'Br' 'Br' -0.2901 2.4595
                         'International Tables Vol C Tables 4.2.6.8 and 6.1.1.4'
    'O' 'O' 0.0106 0.0060
                         'International Tables Vol C Tables 4.2.6.8 and 6.1.1.4'
_computing_data_collection     'APEX2 (Bruker, 2009)'
_computing_cell_refinement     'SAINT (Bruker, 2009)'
_computing_data_reduction     'SAINT (Bruker, 2009)'
_computing_structure_solution     'SHELXTL (Sheldrick, 2008)'
_computing_structure_refinement     'SHELXTL (Sheldrick, 2008)'
_computing_molecular_graphics     'SHELXTL (Sheldrick, 2008)'
_computing_publication_material
                             'SHELXTL (Sheldrick, 2008) and PLATON (Spek, 2009)'
loop_
    _atom_site_type_symbol
    _atom_site_label
    _atom_site_fract_x
    _atom_site_fract_y
    _atom_site_fract_z
    _atom_site_U_iso_or_equiv
    _atom_site_adp_type
    _atom_site_calc_flag
    _atom_site_refinement_flags
    _atom_site_occupancy
    _atom_site_symmetry_multiplicity
    _atom_site_disorder_assembly
    _atom_site_disorder_group
    Br Br1 0.87070(3) 0.870236(16) 0.94495(2) 0.03087(9) Uani d . 1 1 . .
    O O1 0.1433(2) 0.62950(10) 0.30661(16) 0.0325(4) Uani d . 1 1 . .
    O O2 0.29082(18) 0.51653(10) 0.41883(13) 0.0240(3) Uani d . 1 1 . .
    O O3 0.50031(19) 0.63375(10) 0.44349(14) 0.0261(3) Uani d . 1 1 . .
    C C1 -0.0111(2) 0.44108(13) 0.19350(18) 0.0216(4) Uani d . 1 1 . .
    C C2 -0.0870(3) 0.45257(15) 0.2544(2) 0.0260(4) Uani d . 1 1 . .
    H H2A -0.0463 0.4923 0.3154 0.031 Uiso calc R 1 1 . .
    C C3 -0.2193(3) 0.40581(17) 0.2243(2) 0.0323(5) Uani d . 1 1 . .
    H H3A -0.2672 0.4139 0.2651 0.039 Uiso calc R 1 1 . .
    C C4 -0.2831(3) 0.34522(17) 0.1312(3) 0.0371(6) Uani d . 1 1 . .
    H H4A -0.3731 0.3140 0.1109 0.045 Uiso calc R 1 1 . .
    C C5 -0.2135(3) 0.33265(15) 0.0721(2) 0.0335(5) Uani d . 1 1 . .
    H H5A -0.2562 0.2920 0.0120 0.040 Uiso calc R 1 1 . .
    C C6 -0.0757(3) 0.38009(14) 0.0990(2) 0.0257(4) Uani d . 1 1 . .
    C C7 -0.0046(3) 0.36890(14) 0.0382(2) 0.0271(4) Uani d . 1 1 . .
    H H7A -0.0492 0.3308 -0.0246 0.033 Uiso calc R 1 1 . .
    C C8 0.1329(2) 0.41350(15) 0.06852(18) 0.0253(4) Uani d . 1 1 . .
    C C9 0.2078(3) 0.40118(17) 0.0066(2) 0.0308(5) Uani d . 1 1 . .
    H H9A 0.1644 0.3627 -0.0558 0.037 Uiso calc R 1 1 . .
    C C10 0.3417(3) 0.44494(18) 0.0377(2) 0.0338(5) Uani d . 1 1 . .
    H H10A 0.3901 0.4352 -0.0025 0.041 Uiso calc R 1 1 . .
    C C11 0.4079(3) 0.50561(17) 0.1314(2) 0.0307(5) Uani d . 1 1 . .
    H H11A 0.4992 0.5353 0.1519 0.037 Uiso calc R 1 1 . .
    C C12 0.3393(2) 0.52057(15) 0.19129(19) 0.0248(4) Uani d . 1 1 . .
    H H12A 0.3829 0.5612 0.2514 0.030 Uiso calc R 1 1 . .
    C C13 0.1998(2) 0.47415(14) 0.16253(17) 0.0218(4) Uani d . 1 1 . .
    C C14 0.1252(2) 0.48732(13) 0.22245(17) 0.0200(4) Uani d . 1 1 . .
    C C15 0.1862(2) 0.55352(14) 0.31773(18) 0.0212(4) Uani d . 1 1 . .
    C C16 0.3542(3) 0.57382(15) 0.51649(18) 0.0240(4) Uani d . 1 1 . .
    H H16A 0.3999 0.5385 0.5860 0.029 Uiso calc R 1 1 . .
    H H16B 0.2719 0.6096 0.5119 0.029 Uiso calc R 1 1 . .
    C C17 0.4772(2) 0.63405(12) 0.52133(18) 0.0195(4) Uani d . 1 1 . .
    C C18 0.5685(2) 0.69144(13) 0.62398(17) 0.0183(3) Uani d . 1 1 . .
    C C19 0.7085(2) 0.72715(14) 0.64551(17) 0.0225(4) Uani d . 1 1 . .
    H H19A 0.7410 0.7148 0.5955 0.027 Uiso calc R 1 1 . .
    C C20 0.7993(3) 0.78068(14) 0.74042(18) 0.0244(4) Uani d . 1 1 . .
    H H20A 0.8934 0.8035 0.7557 0.029 Uiso calc R 1 1 . .
    C C21 0.7457(2) 0.79908(13) 0.81176(18) 0.0215(4) Uani d . 1 1 . .
    C C22 0.6081(2) 0.76560(14) 0.79325(18) 0.0227(4) Uani d . 1 1 . .
    H H22A 0.5750 0.7796 0.8425 0.027 Uiso calc R 1 1 . .
    C C23 0.5203(2) 0.71067(14) 0.69956(18) 0.0212(4) Uani d . 1 1 . .
    H H23A 0.4285 0.6863 0.6867 0.025 Uiso calc R 1 1 . .
loop_
    _atom_site_aniso_label
    _atom_site_aniso_U_11
    _atom_site_aniso_U_22
    _atom_site_aniso_U_33
    _atom_site_aniso_U_12
    _atom_site_aniso_U_13
    _atom_site_aniso_U_23
    Br1 0.03828(15) 0.03103(13) 0.02549(13) -0.00894(9) 0.01853(11) -0.00714(8)
    O1 0.0254(8) 0.0250(8) 0.0331(9) 0.0049(6) 0.0064(7) -0.0067(6)
    O2 0.0261(8) 0.0231(7) 0.0187(7) -0.0025(6) 0.0094(6) -0.0007(5)
    O3 0.0233(7) 0.0367(9) 0.0196(7) -0.0046(6) 0.0124(6) -0.0027(6)
    C1 0.0187(9) 0.0187(8) 0.0222(10) 0.0003(7) 0.0075(8) 0.0013(7)
    C2 0.0236(10) 0.0257(10) 0.0273(11) -0.0005(8) 0.0127(9) 0.0023(8)
    C3 0.0282(11) 0.0326(12) 0.0380(13) -0.0033(9) 0.0191(11) 0.0031(10)
    C4 0.0275(12) 0.0303(11) 0.0485(16) -0.0099(10) 0.0169(12) 0.0008(11)
    C5 0.0266(11) 0.0206(10) 0.0389(13) -0.0058(9) 0.0079(10) -0.0069(9)
    C6 0.0231(10) 0.0191(9) 0.0257(10) 0.0033(7) 0.0070(9) -0.0008(7)
    C7 0.0271(11) 0.0216(10) 0.0224(10) 0.0016(8) 0.0065(9) -0.0025(8)
    C8 0.0263(11) 0.0223(10) 0.0219(10) 0.0089(8) 0.0092(9) 0.0002(7)
    C9 0.0365(12) 0.0318(11) 0.0199(10) 0.0119(10) 0.0123(10) 0.0031(9)
    C10 0.0403(13) 0.0424(13) 0.0274(11) 0.0161(11) 0.0240(11) 0.0090(10)
    C11 0.0256(11) 0.0398(12) 0.0286(11) 0.0049(9) 0.0157(10) 0.0083(10)
    C12 0.0207(9) 0.0302(10) 0.0204(10) 0.0029(8) 0.0091(8) 0.0006(8)
    C13 0.0185(9) 0.0240(9) 0.0195(9) 0.0048(7) 0.0079(8) 0.0015(7)
    C14 0.0181(9) 0.0200(8) 0.0182(9) 0.0022(7) 0.0073(7) 0.0000(7)
    C15 0.0191(9) 0.0241(9) 0.0220(9) -0.0012(7) 0.0121(8) -0.0009(7)
    C16 0.0270(10) 0.0276(10) 0.0186(9) -0.0070(8) 0.0131(8) -0.0035(8)
    C17 0.0180(9) 0.0203(9) 0.0203(9) 0.0014(7) 0.0104(8) 0.0014(7)
    C18 0.0172(8) 0.0199(8) 0.0190(9) 0.0009(7) 0.0104(7) 0.0027(7)
    C19 0.0222(9) 0.0300(10) 0.0196(9) -0.0043(8) 0.0140(8) -0.0002(8)
    C20 0.0244(10) 0.0290(10) 0.0243(10) -0.0051(8) 0.0160(9) -0.0003(8)
    C21 0.0265(10) 0.0197(9) 0.0184(9) -0.0007(7) 0.0119(8) 0.0003(7)
    C22 0.0253(10) 0.0240(9) 0.0226(10) 0.0027(8) 0.0154(9) 0.0013(8)
    C23 0.0206(9) 0.0252(9) 0.0221(9) 0.0012(7) 0.0143(8) 0.0031(8)
_geom_special_details
;
 All esds (except the esd in the dihedral angle between two l.s. planes)
 are estimated using the full covariance matrix.  The cell esds are taken
 into account individually in the estimation of esds in distances, angles
 and torsion angles; correlations between esds in cell parameters are only
 used when they are defined by crystal symmetry.  An approximate (isotropic)
 treatment of cell esds is used for estimating esds involving l.s. planes.
;
loop_
    _geom_bond_atom_site_label_1
    _geom_bond_atom_site_label_2
    _geom_bond_site_symmetry_2
    _geom_bond_distance
    _geom_bond_publ_flag
    Br1 C21 . 1.908(2) ?
    O1 C15 . 1.205(2) ?
    O2 C15 . 1.342(3) ?
    O2 C16 . 1.430(3) ?
    O3 C17 . 1.216(2) ?
    C1 C14 . 1.406(3) ?
    C1 C2 . 1.425(3) ?
    C1 C6 . 1.434(3) ?
    C2 C3 . 1.373(3) ?
    C2 H2A . 0.9300 ?
    C3 C4 . 1.418(4) ?
    C3 H3A . 0.9300 ?
    C4 C5 . 1.350(4) ?
    C4 H4A . 0.9300 ?
    C5 C6 . 1.436(3) ?
    C5 H5A . 0.9300 ?
    C6 C7 . 1.382(3) ?
    C7 C8 . 1.401(3) ?
    C7 H7A . 0.9300 ?
    C8 C13 . 1.426(3) ?
    C8 C9 . 1.430(3) ?
    C9 C10 . 1.361(4) ?
    C9 H9A . 0.9300 ?
    C10 C11 . 1.424(4) ?
    C10 H10A . 0.9300 ?
    C11 C12 . 1.356(3) ?
    C11 H11A . 0.9300 ?
    C12 C13 . 1.436(3) ?
    C12 H12A . 0.9300 ?
    C13 C14 . 1.405(3) ?
    C14 C15 . 1.494(3) ?
    C16 C17 . 1.520(3) ?
    C16 H16A . 0.9700 ?
    C16 H16B . 0.9700 ?
    C17 C18 . 1.485(3) ?
    C18 C19 . 1.400(3) ?
    C18 C23 . 1.400(3) ?
    C19 C20 . 1.387(3) ?
    C19 H19A . 0.9300 ?
    C20 C21 . 1.385(3) ?
    C20 H20A . 0.9300 ?
    C21 C22 . 1.380(3) ?
    C22 C23 . 1.384(3) ?
    C22 H22A . 0.9300 ?
    C23 H23A . 0.9300 ?
loop_
    _geom_angle_atom_site_label_1
    _geom_angle_atom_site_label_2
    _geom_angle_atom_site_label_3
    _geom_angle_site_symmetry_1
    _geom_angle_site_symmetry_3
    _geom_angle
    _geom_angle_publ_flag
    C15 O2 C16 . . 115.81(17) ?
    C14 C1 C2 . . 122.51(19) ?
    C14 C1 C6 . . 118.6(2) ?
    C2 C1 C6 . . 118.9(2) ?
    C3 C2 C1 . . 121.0(2) ?
    C3 C2 H2A . . 119.5 ?
    C1 C2 H2A . . 119.5 ?
    C2 C3 C4 . . 120.3(2) ?
    C2 C3 H3A . . 119.9 ?
    C4 C3 H3A . . 119.9 ?
    C5 C4 C3 . . 120.2(2) ?
    C5 C4 H4A . . 119.9 ?
    C3 C4 H4A . . 119.9 ?
    C4 C5 C6 . . 122.1(2) ?
    C4 C5 H5A . . 119.0 ?
    C6 C5 H5A . . 119.0 ?
    C7 C6 C1 . . 119.7(2) ?
    C7 C6 C5 . . 122.7(2) ?
    C1 C6 C5 . . 117.6(2) ?
    C6 C7 C8 . . 121.7(2) ?
    C6 C7 H7A . . 119.1 ?
    C8 C7 H7A . . 119.1 ?
    C7 C8 C13 . . 119.6(2) ?
    C7 C8 C9 . . 121.9(2) ?
    C13 C8 C9 . . 118.6(2) ?
    C10 C9 C8 . . 121.0(2) ?
    C10 C9 H9A . . 119.5 ?
    C8 C9 H9A . . 119.5 ?
    C9 C10 C11 . . 120.3(2) ?
    C9 C10 H10A . . 119.9 ?
    C11 C10 H10A . . 119.9 ?
    C12 C11 C10 . . 120.8(2) ?
    C12 C11 H11A . . 119.6 ?
    C10 C11 H11A . . 119.6 ?
    C11 C12 C13 . . 120.5(2) ?
    C11 C12 H12A . . 119.7 ?
    C13 C12 H12A . . 119.7 ?
    C14 C13 C8 . . 118.66(19) ?
    C14 C13 C12 . . 122.43(19) ?
    C8 C13 C12 . . 118.9(2) ?
    C13 C14 C1 . . 121.74(19) ?
    C13 C14 C15 . . 120.68(18) ?
    C1 C14 C15 . . 117.56(18) ?
    O1 C15 O2 . . 124.0(2) ?
    O1 C15 C14 . . 124.7(2) ?
    O2 C15 C14 . . 111.23(17) ?
    O2 C16 C17 . . 110.32(16) ?
    O2 C16 H16A . . 109.6 ?
    C17 C16 H16A . . 109.6 ?
    O2 C16 H16B . . 109.6 ?
    C17 C16 H16B . . 109.6 ?
    H16A C16 H16B . . 108.1 ?
    O3 C17 C18 . . 121.71(18) ?
    O3 C17 C16 . . 120.27(18) ?
    C18 C17 C16 . . 118.01(17) ?
    C19 C18 C23 . . 119.11(19) ?
    C19 C18 C17 . . 118.19(17) ?
    C23 C18 C17 . . 122.70(18) ?
    C20 C19 C18 . . 120.87(19) ?
    C20 C19 H19A . . 119.6 ?
    C18 C19 H19A . . 119.6 ?
    C21 C20 C19 . . 117.97(19) ?
    C21 C20 H20A . . 121.0 ?
    C19 C20 H20A . . 121.0 ?
    C22 C21 C20 . . 122.95(19) ?
    C22 C21 Br1 . . 118.15(15) ?
    C20 C21 Br1 . . 118.86(16) ?
    C21 C22 C23 . . 118.40(18) ?
    C21 C22 H22A . . 120.8 ?
    C23 C22 H22A . . 120.8 ?
    C22 C23 C18 . . 120.67(19) ?
    C22 C23 H23A . . 119.7 ?
    C18 C23 H23A . . 119.7 ?
loop_
    _geom_torsion_atom_site_label_1
    _geom_torsion_atom_site_label_2
    _geom_torsion_atom_site_label_3
    _geom_torsion_atom_site_label_4
    _geom_torsion_site_symmetry_1
    _geom_torsion_site_symmetry_2
    _geom_torsion_site_symmetry_3
    _geom_torsion_site_symmetry_4
    _geom_torsion
    _geom_torsion_publ_flag
    C14 C1 C2 C3 . . . . -179.5(2) ?
    C6 C1 C2 C3 . . . . 0.5(3) ?
    C1 C2 C3 C4 . . . . -0.2(4) ?
    C2 C3 C4 C5 . . . . 0.5(4) ?
    C3 C4 C5 C6 . . . . -0.9(4) ?
    C14 C1 C6 C7 . . . . -0.8(3) ?
    C2 C1 C6 C7 . . . . 179.3(2) ?
    C14 C1 C6 C5 . . . . 179.10(19) ?
    C2 C1 C6 C5 . . . . -0.9(3) ?
    C4 C5 C6 C7 . . . . -179.0(2) ?
    C4 C5 C6 C1 . . . . 1.1(4) ?
    C1 C6 C7 C8 . . . . 2.2(3) ?
    C5 C6 C7 C8 . . . . -177.7(2) ?
    C6 C7 C8 C13 . . . . -1.9(3) ?
    C6 C7 C8 C9 . . . . 179.2(2) ?
    C7 C8 C9 C10 . . . . -179.8(2) ?
    C13 C8 C9 C10 . . . . 1.2(3) ?
    C8 C9 C10 C11 . . . . -1.4(4) ?
    C9 C10 C11 C12 . . . . 0.2(4) ?
    C10 C11 C12 C13 . . . . 1.2(3) ?
    C7 C8 C13 C14 . . . . 0.1(3) ?
    C9 C8 C13 C14 . . . . 179.09(19) ?
    C7 C8 C13 C12 . . . . -178.89(19) ?
    C9 C8 C13 C12 . . . . 0.1(3) ?
    C11 C12 C13 C14 . . . . 179.8(2) ?
    C11 C12 C13 C8 . . . . -1.3(3) ?
    C8 C13 C14 C1 . . . . 1.3(3) ?
    C12 C13 C14 C1 . . . . -179.75(19) ?
    C8 C13 C14 C15 . . . . -176.91(18) ?
    C12 C13 C14 C15 . . . . 2.1(3) ?
    C2 C1 C14 C13 . . . . 179.01(19) ?
    C6 C1 C14 C13 . . . . -1.0(3) ?
    C2 C1 C14 C15 . . . . -2.7(3) ?
    C6 C1 C14 C15 . . . . 177.28(18) ?
    C16 O2 C15 O1 . . . . -1.3(3) ?
    C16 O2 C15 C14 . . . . -178.65(16) ?
    C13 C14 C15 O1 . . . . 93.4(3) ?
    C1 C14 C15 O1 . . . . -84.9(3) ?
    C13 C14 C15 O2 . . . . -89.2(2) ?
    C1 C14 C15 O2 . . . . 92.5(2) ?
    C15 O2 C16 C17 . . . . -78.0(2) ?
    O2 C16 C17 O3 . . . . 5.7(3) ?
    O2 C16 C17 C18 . . . . -173.42(17) ?
    O3 C17 C18 C19 . . . . -17.1(3) ?
    C16 C17 C18 C19 . . . . 162.00(19) ?
    O3 C17 C18 C23 . . . . 163.1(2) ?
    C16 C17 C18 C23 . . . . -17.7(3) ?
    C23 C18 C19 C20 . . . . 0.2(3) ?
    C17 C18 C19 C20 . . . . -179.53(19) ?
    C18 C19 C20 C21 . . . . -1.3(3) ?
    C19 C20 C21 C22 . . . . 0.9(3) ?
    C19 C20 C21 Br1 . . . . 178.53(16) ?
    C20 C21 C22 C23 . . . . 0.5(3) ?
    Br1 C21 C22 C23 . . . . -177.15(15) ?
    C21 C22 C23 C18 . . . . -1.6(3) ?
    C19 C18 C23 C22 . . . . 1.2(3) ?
    C17 C18 C23 C22 . . . . -179.03(18) ?
loop_
    _geom_hbond_atom_site_label_D
    _geom_hbond_atom_site_label_H
    _geom_hbond_atom_site_label_A
    _geom_hbond_site_symmetry_A
    _geom_hbond_distance_DH
    _geom_hbond_distance_HA
    _geom_hbond_distance_DA
    _geom_hbond_angle_DHA
    _geom_hbond_publ_flag
    C12 H12A O3 . 0.93 2.50 3.401(3) 164 yes
    C20 H20A O1 4_676 0.93 2.47 3.394(3) 176 yes
    C22 H22A O3 4_576 0.93 2.31 3.199(3) 159 yes
_iucr_refine_instructions_details
;
TITL mo_an36_0m in P21/c (100K)
CELL  0.71073   10.1906   15.0591   13.7938    90.000   122.376    90.000
ZERR  4           0.0008    0.0012    0.0008     0.000     0.004     0.000
LATT   1
SYMM             - X ,    0.50000 + Y ,    0.50000 - Z
SFAC  C  H Br  O
UNIT    92   60   4  12
PLAN -20
SIZE 0.182 0.189 0.293
L.S. 10
BOND $H
FMAP 2 1 60
ACTA
CONF
EQIV $1 1+x,3/2-y,1/2+z
HTAB C20 O1_$1
EQIV $2 x,3/2-y,1/2+z
HTAB C22 O3_$2
OMIT -4   0   4
OMIT  0   2   1
OMIT  0   2   0
OMIT  0   6   0
WGHT    0.088600    0.092700
FVAR       0.46204
BR1   3    0.870696    0.870236    0.944946    11.00000    0.03828    0.03103 =
         0.02549   -0.00714    0.01853   -0.00894
O1    4    0.143311    0.629497    0.306606    11.00000    0.02535    0.02503 =
         0.03309   -0.00667    0.00636    0.00489
O2    4    0.290818    0.516526    0.418834    11.00000    0.02610    0.02306 =
         0.01874   -0.00069    0.00936   -0.00251
O3    4    0.500308    0.633755    0.443488    11.00000    0.02333    0.03668 =
         0.01961   -0.00270    0.01239   -0.00458
C1    1   -0.011053    0.441081    0.193500    11.00000    0.01874    0.01867 =
         0.02219    0.00127    0.00751    0.00028
C2    1   -0.086958    0.452567    0.254411    11.00000    0.02364    0.02571 =
         0.02730    0.00233    0.01268   -0.00054
AFIX  43
H2A   2   -0.046324    0.492303    0.315442    11.00000   -1.20000
AFIX   0
C3    1   -0.219254    0.405814    0.224308    11.00000    0.02824    0.03260 =
         0.03802    0.00310    0.01912   -0.00332
AFIX  43
H3A   2   -0.267161    0.413938    0.265135    11.00000   -1.20000
AFIX   0
C4    1   -0.283058    0.345223    0.131242    11.00000    0.02750    0.03032 =
         0.04846    0.00075    0.01692   -0.00994
AFIX  43
H4A   2   -0.373077    0.314041    0.110869    11.00000   -1.20000
AFIX   0
C5    1   -0.213507    0.332648    0.072084    11.00000    0.02664    0.02060 =
         0.03888   -0.00687    0.00790   -0.00577
AFIX  43
H5A   2   -0.256203    0.291987    0.012003    11.00000   -1.20000
AFIX   0
C6    1   -0.075704    0.380086    0.099035    11.00000    0.02305    0.01915 =
         0.02569   -0.00076    0.00697    0.00334
C7    1   -0.004569    0.368901    0.038169    11.00000    0.02710    0.02160 =
         0.02244   -0.00251    0.00651    0.00162
AFIX  43
H7A   2   -0.049199    0.330750   -0.024603    11.00000   -1.20000
AFIX   0
C8    1    0.132944    0.413497    0.068522    11.00000    0.02631    0.02227 =
         0.02191    0.00024    0.00922    0.00886
C9    1    0.207825    0.401179    0.006607    11.00000    0.03651    0.03185 =
         0.01991    0.00311    0.01232    0.01194
AFIX  43
H9A   2    0.164433    0.362704   -0.055817    11.00000   -1.20000
AFIX   0
C10   1    0.341707    0.444942    0.037688    11.00000    0.04032    0.04243 =
         0.02739    0.00904    0.02396    0.01610
AFIX  43
H10A  2    0.390144    0.435181   -0.002470    11.00000   -1.20000
AFIX   0
C11   1    0.407888    0.505606    0.131440    11.00000    0.02560    0.03976 =
         0.02861    0.00832    0.01567    0.00493
AFIX  43
H11A  2    0.499218    0.535311    0.151862    11.00000   -1.20000
AFIX   0
C12   1    0.339301    0.520566    0.191286    11.00000    0.02072    0.03024 =
         0.02040    0.00061    0.00906    0.00290
AFIX  43
H12A  2    0.382921    0.561190    0.251414    11.00000   -1.20000
AFIX   0
C13   1    0.199809    0.474154    0.162525    11.00000    0.01851    0.02396 =
         0.01948    0.00147    0.00786    0.00483
C14   1    0.125177    0.487322    0.222447    11.00000    0.01814    0.02000 =
         0.01820   -0.00003    0.00730    0.00219
C15   1    0.186196    0.553523    0.317729    11.00000    0.01914    0.02407 =
         0.02203   -0.00085    0.01213   -0.00116
C16   1    0.354177    0.573818    0.516486    11.00000    0.02705    0.02756 =
         0.01855   -0.00346    0.01308   -0.00696
AFIX  23
H16A  2    0.399938    0.538462    0.585969    11.00000   -1.20000
H16B  2    0.271889    0.609619    0.511886    11.00000   -1.20000
AFIX   0
C17   1    0.477250    0.634045    0.521329    11.00000    0.01805    0.02027 =
         0.02033    0.00135    0.01040    0.00137
C18   1    0.568492    0.691440    0.623983    11.00000    0.01721    0.01987 =
         0.01901    0.00272    0.01042    0.00087
C19   1    0.708486    0.727150    0.645510    11.00000    0.02216    0.03000 =
         0.01961   -0.00024    0.01404   -0.00432
AFIX  43
H19A  2    0.741000    0.714814    0.595501    11.00000   -1.20000
AFIX   0
C20   1    0.799346    0.780682    0.740418    11.00000    0.02439    0.02904 =
         0.02427   -0.00035    0.01602   -0.00510
AFIX  43
H20A  2    0.893392    0.803533    0.755711    11.00000   -1.20000
AFIX   0
C21   1    0.745739    0.799083    0.811763    11.00000    0.02647    0.01975 =
         0.01835    0.00027    0.01195   -0.00065
C22   1    0.608082    0.765602    0.793247    11.00000    0.02530    0.02402 =
         0.02263    0.00131    0.01535    0.00275
AFIX  43
H22A  2    0.575034    0.779600    0.842519    11.00000   -1.20000
AFIX   0
C23   1    0.520344    0.710671    0.699560    11.00000    0.02064    0.02523 =
         0.02205    0.00306    0.01427    0.00124
AFIX  43
H23A  2    0.428472    0.686296    0.686704    11.00000   -1.20000
HKLF 4 1 -1.0000  0.0000  0.0000  0.0000 -1.0000  0.0000  1.0000  0.0000  1.0000
REM  mo_an36_0m in P21/c (100K)
REM R1 =  0.0452 for   4600 Fo > 4sig(Fo)  and  0.0725 for all   6409 data
REM    244 parameters refined using      0 restraints
END
WGHT      0.0753      0.2495
REM Highest difference peak  1.667,  deepest hole -0.477,  1-sigma level  0.098
Q1    1   0.7959  0.8540  0.9003  11.00000  0.05    1.67
Q2    1   0.9053  0.8652  0.9202  11.00000  0.05    0.98
Q3    1   0.1751  0.4245  0.0410  11.00000  0.05    0.71
Q4    1   0.5373  0.6629  0.5761  11.00000  0.05    0.68
Q5    1  -0.0444  0.3954  0.0594  11.00000  0.05    0.62
Q6    1   0.2701  0.5352  0.3593  11.00000  0.05    0.60
Q7    1  -0.0571  0.4473  0.2164  11.00000  0.05    0.60
Q8    1   0.1504  0.6657  0.2581  11.00000  0.05    0.57
Q9    1   0.6577  0.7791  0.7865  11.00000  0.05    0.55
Q10   1   0.1017  0.5389  0.1372  11.00000  0.05    0.55
Q11   1   0.7772  0.7854  0.7773  11.00000  0.05    0.52
Q12   1   0.5704  0.7429  0.7446  11.00000  0.05    0.52
Q13   1   0.2923  0.3991  0.0208  11.00000  0.05    0.52
Q14   1   0.3228  0.5731  0.4562  11.00000  0.05    0.52
Q15   1   0.1565  0.5883  0.2481  11.00000  0.05    0.52
Q16   1  -0.2181  0.3227  0.1247  11.00000  0.05    0.51
Q17   1   0.4681  0.6340  0.4718  11.00000  0.05    0.50
Q18   1   0.0227  0.4042 -0.0225  11.00000  0.05    0.49
Q19   1   0.7592  0.7560  0.6956  11.00000  0.05    0.48
Q20   1   0.3988  0.5261  0.1809  11.00000  0.05    0.47
;
