# Supplementary material for: 2-(4-Bromo­phen­yl)-2-oxoethyl anthracene-9-carboxyl­ate
Source: Acta Crystallogr Sect E Struct Rep Online. 2012 May 26;68(Pt 6):o1876. doi: 10.1107/S1600536812022684 (PMC3379439; doi:10.1107/S1600536812022684)
Supplement: Supplementary file 2 [file e-68-o1876-Isup2.hkl]

# 
# h,k,l, Fc-squared, Fo-squared, sigma(Fo-squared) and status flag 
# 
data_I
_shelx_title ' mo_an36_0m in P21/c (100K)' 
_shelx_refln_list_code          4 
_shelx_F_calc_maximum      205.36 
_exptl_crystal_F_000       848.00 
_reflns_d_resolution_high  0.6607 
 
loop_ 
 _symmetry_equiv_pos_as_xyz 
 'x, y, z' 
 '-x, y+1/2, -z+1/2' 
 '-x, -y, -z' 
 'x, -y-1/2, z-1/2' 
 
_cell_length_a    10.1906 
_cell_length_b    15.0591 
_cell_length_c    13.7938 
_cell_angle_alpha  90.000 
_cell_angle_beta  122.376 
_cell_angle_gamma  90.000 
 
_shelx_F_squared_multiplier     1.000 
 
loop_ 
 _refln_index_h 
 _refln_index_k 
 _refln_index_l 
 _refln_F_squared_calc 
 _refln_F_squared_meas 
 _refln_F_squared_sigma 
 _refln_observed_status 
   3   0   0    14775.00    16313.07    489.40 o 
   4   0   0     3650.68     3358.26     53.42 o 
   5   0   0     2183.93     1872.36     32.87 o 
   6   0   0     1056.95     1073.92     26.51 o 
   7   0   0     1194.50     1141.68     34.54 o 
   8   0   0     2381.66     2371.39    132.53 o 
   9   0   0      386.66      392.30     25.61 o 
  10   0   0      338.35      318.80     26.98 o 
  11   0   0      222.28      209.07     75.72 o 
  12   0   0      195.29      206.31     30.81 o 
  13   0   0       91.77       87.38     38.05 o 
   2   1   0     1809.75     1477.05     28.35 o 
   3   1   0     2226.21     2191.56     29.17 o 
   4   1   0     1024.34     1080.44     16.60 o 
   5   1   0     1230.13     1042.33     15.00 o 
   6   1   0     2329.78     2334.87     31.14 o 
   7   1   0      698.22      714.74     23.01 o 
   8   1   0      115.82       96.58     12.07 o 
   9   1   0      203.31      189.86     17.23 o 
  10   1   0      340.95      385.76     19.94 o 
  11   1   0       79.25      130.81     18.63 o 
  12   1   0        1.22       -4.48     18.73 o 
  13   1   0       36.04       -1.93     35.36 o 
   1   2   0     3243.69     3383.11     78.24 o 
   2   2   0      316.26      253.95     16.53 o 
   3   2   0     1242.81     1406.67     19.73 o 
   4   2   0     1637.58     1718.50     20.99 o 
   5   2   0       11.29       11.99      3.17 o 
   6   2   0      452.34      499.09     10.89 o 
   7   2   0       35.47       24.03      8.50 o 
   8   2   0       26.17       26.12     10.11 o 
   9   2   0      136.79       63.80     13.80 o 
  10   2   0        1.47       32.09     15.23 o 
  11   2   0        4.94       -6.54     19.65 o 
  12   2   0        7.92      -12.97     21.19 o 
   1   3   0     2645.21     2801.82     44.66 o 
   2   3   0     8672.62     9018.97    140.72 o 
   3   3   0      573.93      543.91     10.82 o 
   4   3   0      181.89      208.68      6.24 o 
   5   3   0     3878.21     4048.12     43.68 o 
   6   3   0     1451.84     1419.96     21.46 o 
   7   3   0      373.75      378.04     13.77 o 
   8   3   0       40.25       27.30     10.15 o 
   9   3   0      398.32      409.41     21.07 o 
  10   3   0      704.35      722.30     28.19 o 
  11   3   0        0.99       27.52     19.86 o 
  12   3   0       15.73        1.44     21.26 o 
   0   4   0    13400.80    14347.13    315.38 o 
   1   4   0    15718.15    17312.27    268.37 o 
   2   4   0     1905.39     2138.81     35.59 o 
   3   4   0    15409.61    16382.03    255.06 o 
   4   4   0     2372.69     2346.67     29.83 o 
   5   4   0     2727.69     2745.58     30.87 o 
   6   4   0      924.23      937.69     19.66 o 
   7   4   0      725.52      726.39     18.42 o 
   8   4   0     2589.83     2559.49     47.67 o 
   9   4   0      266.71      296.90     16.90 o 
  10   4   0      171.89      114.34     18.97 o 
  11   4   0      311.09      294.56     23.92 o 
  12   4   0       35.06       46.55     21.97 o 
   1   5   0      144.64       87.26     17.33 o 
   2   5   0     4517.47     4053.35    200.06 o 
   3   5   0     2774.71     2923.39     38.94 o 
   4   5   0      169.59      254.66      7.38 o 
   5   5   0     1637.02     1578.53     24.49 o 
   6   5   0     1061.01      985.72     19.30 o 
   7   5   0      485.76      472.02     19.16 o 
   8   5   0        5.57       -0.50     11.24 o 
   9   5   0      163.30      136.13     14.93 o 
  10   5   0      367.16      313.98     21.66 o 
  11   5   0       19.12       44.92     34.58 o 
  12   5   0      108.47      105.06     22.38 o 
   1   6   0      110.08      125.01      4.32 o 
   2   6   0       60.53       48.88      4.37 o 
   3   6   0      231.64      331.65     13.08 o 
   4   6   0        4.07        2.91      4.19 o 
   5   6   0      858.82      845.69     26.65 o 
   6   6   0      115.05      114.39      7.12 o 
   7   6   0      321.39      287.38     17.87 o 
   8   6   0       15.81       16.71     13.31 o 
   9   6   0        7.76       13.63     13.69 o 
  10   6   0       14.82       11.13     17.61 o 
  11   6   0       26.35       14.05     29.45 o 
  12   6   0        4.75       31.74     33.06 o 
   1   7   0     3699.51     3939.36     55.67 o 
   2   7   0      948.70     1012.19     15.92 o 
   3   7   0      153.20      129.73      8.24 o 
   4   7   0        5.83       11.30      4.63 o 
   5   7   0     1026.85     1005.54     17.34 o 
   6   7   0      420.40      452.74     12.43 o 
   7   7   0       54.30       62.99      8.86 o 
   8   7   0      231.66      246.40     14.97 o 
   9   7   0       17.10       13.92     13.65 o 
  10   7   0       25.84       49.93     17.99 o 
  11   7   0      123.89      127.75     21.03 o 
  12   7   0        2.83        9.21     30.22 o 
   0   8   0    11963.47    12300.48    219.88 o 
   1   8   0     2719.76     2704.08     39.26 o 
   2   8   0      150.43      168.31      5.77 o 
   3   8   0     4846.30     4940.40     64.73 o 
   4   8   0     3826.54     3675.11     49.72 o 
   5   8   0     3045.25     3048.22     39.49 o 
   6   8   0      294.68      235.72     12.25 o 
   7   8   0     1524.31     1537.64     27.02 o 
   8   8   0     1327.85     1407.24     59.47 o 
   9   8   0        8.12       -7.55     13.53 o 
  10   8   0       31.17       70.10     18.17 o 
  11   8   0      569.50      533.46     26.50 o 
  12   8   0      183.31      262.84     23.54 o 
   1   9   0      251.71      263.59      8.68 o 
   2   9   0     3362.23     3466.28     51.49 o 
   3   9   0      890.45      977.99     19.48 o 
   4   9   0       65.01       60.09      6.93 o 
   5   9   0     2202.17     2274.27     33.74 o 
   6   9   0       75.68       81.33     12.17 o 
   7   9   0      621.55      591.45     17.78 o 
   8   9   0        2.58       -6.66     15.50 o 
   9   9   0      108.34       87.68     19.97 o 
  10   9   0      307.02      348.39     28.88 o 
  11   9   0      150.82      220.60     41.71 o 
   0  10   0      214.62      206.97     13.59 o 
   1  10   0      514.62      590.56     15.35 o 
   2  10   0      462.89      476.10     13.12 o 
   3  10   0        8.60       11.67      6.61 o 
   4  10   0      248.93      261.36     10.89 o 
   5  10   0      180.57      164.93     10.33 o 
   6  10   0      297.01      295.33     11.86 o 
   7  10   0        0.43       -8.66      9.44 o 
   8  10   0      103.32      123.82     17.40 o 
   9  10   0        1.82       -6.86     21.95 o 
  10  10   0       93.46      112.24     35.56 o 
  11  10   0       91.20       93.21     35.67 o 
   1  11   0     1260.25     1241.66     29.77 o 
   2  11   0     1419.97     1397.77     51.41 o 
   3  11   0        9.88       14.15      7.31 o 
   4  11   0     1039.73      927.39     25.72 o 
   5  11   0       37.48       33.94     10.46 o 
   6  11   0       34.06       26.58     16.91 o 
   7  11   0        1.98       -2.98     12.79 o 
   8  11   0        1.38       -6.54     25.97 o 
   9  11   0      167.91      180.50     25.05 o 
  10  11   0       28.56       48.41     25.45 o 
  11  11   0       74.53       62.47     35.69 o 
   0  12   0     6138.49     6086.57    181.45 o 
   1  12   0     1554.07     1540.96     32.03 o 
   2  12   0      583.22      650.71     20.61 o 
   3  12   0     2649.50     2507.45     40.77 o 
   4  12   0      622.22      633.95     20.05 o 
   5  12   0      943.07      965.55     25.23 o 
   6  12   0      350.23      315.52     16.00 o 
   7  12   0      226.42      184.61     17.82 o 
   8  12   0      443.07      469.48     23.89 o 
   9  12   0        3.58        8.70     22.47 o 
  10  12   0        4.91       28.25     35.76 o 
  11  12   0        3.61       21.36     33.68 o 
   1  13   0     1427.76     1557.60     33.18 o 
   2  13   0      167.44      171.81     12.26 o 
   3  13   0       17.55       19.06     13.51 o 
   4  13   0       78.21       67.85      9.74 o 
   5  13   0      205.93      227.70     12.70 o 
   6  13   0      678.05      717.30     24.30 o 
   7  13   0      218.73      264.67     17.25 o 
   8  13   0        4.39       46.89     17.76 o 
   9  13   0       78.82       90.37     23.96 o 
  10  13   0      137.77      189.09     48.76 o 
   0  14   0     1613.45     1649.91     69.77 o 
   1  14   0        5.67      -10.24     10.24 o 
   2  14   0      122.00       96.87     12.15 o 
   3  14   0       73.55      109.91     12.85 o 
   4  14   0       50.08       63.85     12.93 o 
   5  14   0      506.80      534.59     20.97 o 
   6  14   0      130.65      130.03     16.20 o 
   7  14   0      166.97      159.62     16.03 o 
   8  14   0      487.44      461.53     26.51 o 
   9  14   0        4.29        0.15     22.18 o 
  10  14   0        7.77       23.42     28.99 o 
   1  15   0       26.27       15.23     14.73 o 
   2  15   0      612.41      665.89     23.11 o 
   3  15   0       24.86       25.43     12.56 o 
   4  15   0       14.45       -2.71     13.40 o 
   5  15   0      115.46      131.32     17.55 o 
   6  15   0       90.69      155.32     20.00 o 
   7  15   0        6.36      -19.23     19.23 o 
   8  15   0      115.74      111.99     18.44 o 
   9  15   0       43.09       80.49     35.43 o 
   0  16   0     1457.16     1356.38     47.04 o 
   1  16   0      510.18      483.32     19.78 o 
   2  16   0      664.89      712.29     41.07 o 
   3  16   0      225.68      224.39     16.57 o 
   4  16   0     1025.90     1056.87     31.21 o 
   5  16   0      118.48      126.23     19.75 o 
   6  16   0      101.91      124.53     31.12 o 
   7  16   0      599.19      534.14     28.66 o 
   8  16   0      294.49      309.45     65.71 o 
   9  16   0       11.42      -23.42     39.46 o 
   1  17   0      269.92      271.21     17.79 o 
   2  17   0     1534.13     1615.47     38.40 o 
   3  17   0      298.84      344.22     25.56 o 
   4  17   0       49.99       42.79     15.85 o 
   5  17   0       74.89      107.54     35.80 o 
   6  17   0      296.93      301.96     33.26 o 
   7  17   0      388.41      436.74     28.20 o 
   8  17   0        4.29       32.77     28.03 o 
   0  18   0      231.95      273.12     26.72 o 
   1  18   0        2.38       -7.97     15.14 o 
   2  18   0       32.36       43.78     15.69 o 
   3  18   0      170.43      161.26     18.41 o 
   4  18   0      110.41      100.02     17.99 o 
   5  18   0      256.10      206.79     40.19 o 
   6  18   0        0.61      -11.56     20.99 o 
   7  18   0       67.59       68.23     28.43 o 
   1  19   0        8.24        1.40     16.31 o 
   2  19   0       45.96       40.16     17.26 o 
   3  19   0        2.02       -8.95     17.00 o 
   4  19   0       26.18       14.94     22.55 o 
   5  19   0       88.42       92.31     22.61 o 
   6  19   0       22.85       12.71     22.66 o 
   7  19   0       12.55       17.94     28.53 o 
   0  20   0      483.49      478.55     34.04 o 
   1  20   0      122.34      159.94     30.04 o 
   2  20   0        1.77       18.17     18.01 o 
   3  20   0      126.08      119.26     19.91 o 
   4  20   0      268.16      322.11     23.18 o 
   5  20   0       61.41       44.76     26.88 o 
   6  20   0      142.92      144.30     25.89 o 
   1  21   0      205.53      194.32     21.28 o 
   2  21   0      140.59      111.93     21.06 o 
   3  21   0       37.50       39.96     19.88 o 
   4  21   0        4.94      -16.31     22.09 o 
   5  21   0       91.35      101.16     85.13 o 
   0  22   0      147.01      194.87     32.10 o 
   1  22   0       44.87       59.42     20.67 o 
   2  22   0       61.39       96.64     24.95 o 
   3  22   0      133.42      165.56     25.24 o 
 -13   1   1        8.85      -19.11     19.11 o 
 -12   1   1      126.48      138.35     20.23 o 
 -11   1   1       60.63       50.62     16.96 o 
 -10   1   1       72.23       50.84     14.90 o 
  -9   1   1        6.92        6.09     12.21 o 
  -8   1   1      518.15      482.69     15.17 o 
  -7   1   1      195.98      170.04      7.45 o 
  -6   1   1      336.53      362.44      9.24 o 
  -5   1   1     1528.71     1549.59     21.12 o 
  -4   1   1      165.94      137.25      4.28 o 
  -3   1   1     4360.95     4598.75     83.07 o 
  -2   1   1     2528.19     2631.35     61.45 o 
  -1   1   1     3118.57     3712.79    113.32 o 
   2   1   1      655.26      796.52     16.67 o 
   3   1   1     4202.00     4420.58     62.51 o 
   4   1   1     3331.50     3401.05     44.63 o 
   5   1   1     7394.81     7794.70     85.84 o 
   6   1   1      112.61      100.12      8.13 o 
   7   1   1     1669.56     1563.43     26.86 o 
   8   1   1      913.04      892.41     24.41 o 
   9   1   1      119.81       88.81     27.38 o 
  10   1   1       35.04       42.58     18.37 o 
  11   1   1       56.44       60.11     20.75 o 
  12   1   1       30.60        8.44     21.37 o 
 -13   2   1       17.77        7.44     29.19 o 
 -12   2   1        0.69        7.45     18.56 o 
 -11   2   1      223.77      257.66     24.74 o 
 -10   2   1     1188.31     1178.51     33.33 o 
  -9   2   1      411.60      371.05     26.17 o 
  -8   2   1        5.30       16.18      9.25 o 
  -7   2   1     3106.55     3110.57     40.42 o 
  -6   2   1     5551.55     5373.51     60.11 o 
  -5   2   1       33.21       24.27      3.74 o 
  -4   2   1     4590.58     4446.55     89.06 o 
  -3   2   1    13160.09    14222.45    178.76 o 
  -2   2   1    17251.95    19702.96    356.60 o 
  -1   2   1     2182.59     2451.10     81.40 o 
   2   2   1     6963.14     7025.36    128.00 o 
   3   2   1       11.53       17.68      2.61 o 
   4   2   1     1749.93     1833.55     22.35 o 
   5   2   1     1157.96     1092.28     15.96 o 
   6   2   1      889.88      849.51     18.10 o 
   7   2   1      229.46      259.51     10.92 o 
   8   2   1      889.61      851.12     24.12 o 
   9   2   1       52.20       65.64     16.54 o 
  10   2   1      113.68      151.03     19.74 o 
  11   2   1       26.75        2.16     19.97 o 
  12   2   1       11.41        3.13     32.45 o 
 -13   3   1      192.47      191.67     25.66 o 
 -12   3   1        3.37       -4.50     18.32 o 
 -11   3   1      136.63      102.98     17.90 o 
 -10   3   1        0.39        1.19     14.23 o 
  -9   3   1       95.56      114.86     13.69 o 
  -8   3   1     1384.95     1350.98     27.70 o 
  -7   3   1       90.26       56.50      8.58 o 
  -6   3   1      266.24      326.09     12.21 o 
  -5   3   1     3690.48     3703.81     42.29 o 
  -4   3   1     6091.87     6341.03    100.76 o 
  -3   3   1    14521.00    15989.09    200.88 o 
  -2   3   1     4985.46     5664.82     89.10 o 
  -1   3   1     8415.99     8717.57    191.68 o 
   0   3   1    11396.82    13087.37    236.94 o 
   1   3   1    18008.52    19591.69    354.09 o 
   2   3   1     1364.41     1304.73     41.16 o 
   3   3   1     5368.75     5346.09     63.44 o 
   4   3   1     3670.69     3397.09     41.75 o 
   5   3   1      530.95      492.45     11.11 o 
   6   3   1      205.35      167.23     10.05 o 
   7   3   1      934.01      839.43     24.13 o 
   8   3   1     1232.30     1245.48     32.37 o 
   9   3   1      129.97      150.74     17.88 o 
  10   3   1      198.03      193.73     21.93 o 
  11   3   1      601.43      552.33     31.92 o 
  12   3   1       17.79       54.47     21.80 o 
 -13   4   1      141.35      111.34     23.36 o 
 -12   4   1       29.83       62.97     21.61 o 
 -11   4   1       20.13       16.03     30.04 o 
 -10   4   1        3.80       -0.76     16.36 o 
  -9   4   1      111.28      134.79     14.19 o 
  -8   4   1      462.22      449.06     13.78 o 
  -7   4   1        9.63       16.70      6.58 o 
  -6   4   1       19.57       29.52      5.20 o 
  -5   4   1      332.77      328.13      9.72 o 
  -4   4   1       22.11        8.06      3.76 o 
  -3   4   1        4.49        3.26      3.35 o 
  -2   4   1       26.41       29.52      2.55 o 
  -1   4   1     1591.20     1680.97    100.04 o 
   0   4   1     1065.10     1098.25     19.18 o 
   1   4   1    32230.21    36185.35    560.17 o 
   2   4   1      122.46      127.52      6.29 o 
   3   4   1       19.08       20.25      3.03 o 
   4   4   1       58.86       80.48      4.34 o 
   5   4   1        2.23        4.74      4.24 o 
   6   4   1      173.20      169.83      9.49 o 
   7   4   1      109.98       94.00     11.05 o 
   8   4   1       89.19       81.95     12.86 o 
   9   4   1       76.90       58.14     16.58 o 
  10   4   1       52.93       52.93     18.76 o 
  11   4   1        8.48      -25.65     31.13 o 
  12   4   1       39.01       30.03     21.59 o 
 -13   5   1       72.76       50.96     22.17 o 
 -12   5   1       42.51       37.06     21.42 o 
 -11   5   1       48.61       53.99     19.91 o 
 -10   5   1        0.43        3.79     16.69 o 
  -9   5   1       15.27       36.19     13.02 o 
  -8   5   1      521.84      578.46     15.52 o 
  -7   5   1      107.14      102.50      8.55 o 
  -6   5   1        1.85       -3.07      5.21 o 
  -5   5   1      271.93      279.61      7.12 o 
  -4   5   1     2558.75     2723.73     40.13 o 
  -3   5   1     1140.60     1143.01     24.51 o 
  -2   5   1       12.86        2.91      3.81 o 
  -1   5   1     1938.78     1083.39    119.04 o 
   0   5   1      764.39      763.47     14.23 o 
   1   5   1      776.58      923.71     17.67 o 
   2   5   1      190.82      163.35      6.23 o 
   3   5   1     4941.11     5513.41     65.63 o 
   4   5   1     2880.57     3035.46     35.52 o 
   5   5   1      159.00      163.11      6.32 o 
   6   5   1     1351.78     1340.43     23.31 o 
   7   5   1       10.73       10.19     10.02 o 
   8   5   1      745.75      776.25     24.39 o 
   9   5   1       12.62       12.46     13.96 o 
  10   5   1      200.63      193.85     25.59 o 
  11   5   1      233.69      283.19     24.07 o 
  12   5   1        4.46      -16.28     23.08 o 
 -12   6   1       16.87       17.02     20.90 o 
 -11   6   1      173.95      191.61     21.79 o 
 -10   6   1      346.25      360.17     21.88 o 
  -9   6   1       51.17       36.26     13.16 o 
  -8   6   1      201.77      206.99     12.33 o 
  -7   6   1     2334.59     2272.70     34.47 o 
  -6   6   1     2727.97     2819.79     37.13 o 
  -5   6   1      726.17      745.16     15.19 o 
  -4   6   1     2546.53     2366.65     68.69 o 
  -3   6   1     8771.04     8909.48    124.63 o 
  -2   6   1     1887.43     1785.96     27.17 o 
  -1   6   1     1493.93      489.44     23.40 o 
   0   6   1     2141.70      665.12     28.64 o 
   2   6   1    15124.66    16219.88    248.59 o 
   3   6   1       10.68       10.07      3.34 o 
   4   6   1      231.03      270.28      8.66 o 
   5   6   1     6525.42     6448.63     83.47 o 
   6   6   1      359.82      336.67     10.93 o 
   7   6   1        6.59        2.84      8.86 o 
   8   6   1      553.21      499.20     21.78 o 
   9   6   1      341.54      374.66     18.60 o 
  10   6   1      162.84      222.41     20.87 o 
  11   6   1        9.89        6.14     19.55 o 
  12   6   1       10.93       15.70     20.53 o 
 -12   7   1      123.87      129.43     22.44 o 
 -11   7   1      284.91      218.16     21.99 o 
 -10   7   1       87.51      106.42     18.12 o 
  -9   7   1      154.97      154.21     15.99 o 
  -8   7   1     1207.50     1179.96     24.03 o 
  -7   7   1      865.76      848.92     19.18 o 
  -6   7   1       26.40       31.92      6.21 o 
  -5   7   1     3598.82     3560.52     48.75 o 
  -4   7   1     1555.75     1556.59     24.28 o 
  -3   7   1     4653.74     4956.60     64.48 o 
  -2   7   1      343.73      388.11      8.82 o 
  -1   7   1      293.31      309.49     11.53 o 
   0   7   1     4308.79     4615.50    105.34 o 
   1   7   1     3069.68     3209.26    153.06 o 
   2   7   1        6.23       16.60      7.10 o 
   3   7   1     6061.55     6559.84     84.96 o 
   4   7   1     2201.86     1968.67     26.65 o 
   5   7   1     2554.22     2421.74     32.45 o 
   6   7   1     1712.69     1662.25     27.27 o 
   7   7   1      215.57      191.22     15.10 o 
   8   7   1      940.30      879.74     28.20 o 
   9   7   1       26.86       51.54     14.55 o 
  10   7   1       12.93       55.32     18.52 o 
  11   7   1      325.15      315.18     40.14 o 
 -12   8   1        1.85        1.21     30.73 o 
 -11   8   1       62.50       81.85     23.42 o 
 -10   8   1      456.20      424.24     26.68 o 
  -9   8   1       17.75        8.21     14.72 o 
  -8   8   1       79.98       86.02     11.19 o 
  -7   8   1      308.81      300.35     12.53 o 
  -6   8   1      207.80      201.07      9.13 o 
  -5   8   1       22.58       16.42      6.22 o 
  -4   8   1        6.94       10.43      5.17 o 
  -3   8   1      224.20      261.44      7.34 o 
  -2   8   1      596.91      690.35     16.30 o 
  -1   8   1     1001.41     1144.61     19.78 o 
   0   8   1       41.19       43.80      6.08 o 
   1   8   1       18.51        9.53      3.63 o 
   2   8   1     1185.55     1227.61     21.49 o 
   3   8   1      128.19      136.34      6.84 o 
   4   8   1        0.03        8.59      6.22 o 
   5   8   1     1061.90     1010.29     17.63 o 
   6   8   1       89.47       61.33      8.16 o 
   7   8   1       69.60       65.13     10.08 o 
   8   8   1       37.60       57.13     12.60 o 
   9   8   1       25.10       28.62     13.99 o 
  10   8   1       76.14       82.81     31.42 o 
  11   8   1       12.39       13.44     29.59 o 
 -12   9   1       50.60       66.19     22.16 o 
 -11   9   1      193.46      251.71     61.58 o 
 -10   9   1       46.06       54.64     20.03 o 
  -9   9   1       24.39       20.46     14.86 o 
  -8   9   1      206.31      261.29     40.24 o 
  -7   9   1      612.82      649.51     19.09 o 
  -6   9   1     1196.80     1161.98     21.83 o 
  -5   9   1     1383.29     1366.29     23.06 o 
  -4   9   1     1070.32     1189.38     20.13 o 
  -3   9   1      451.87      497.00     12.02 o 
  -2   9   1       28.58       24.46      5.15 o 
  -1   9   1       57.74       50.02      5.38 o 
   0   9   1     2583.33     2582.23     39.33 o 
   1   9   1       29.95       24.34      5.29 o 
   2   9   1      838.32      834.86     19.76 o 
   3   9   1      222.47      246.55      9.67 o 
   4   9   1      153.89      127.48      8.14 o 
   5   9   1      275.47      262.18     11.55 o 
   6   9   1       12.16       11.73      9.84 o 
   7   9   1      391.36      436.94     18.52 o 
   8   9   1      299.13      321.31     21.65 o 
   9   9   1        2.27       13.81     19.28 o 
  10   9   1        5.21       11.05     22.02 o 
  11   9   1       10.48       49.60     29.36 o 
 -12  10   1       13.30      -14.88     33.34 o 
 -11  10   1       42.16       67.55     29.75 o 
 -10  10   1      457.76      481.42     26.21 o 
  -9  10   1      237.66      184.00     17.08 o 
  -8  10   1       64.79       67.35     11.46 o 
  -7  10   1     1242.02     1211.97     25.96 o 
  -6  10   1     1664.33     1623.85     27.19 o 
  -5  10   1     2604.24     2641.82     38.32 o 
  -4  10   1     1164.86     1174.68     20.39 o 
  -3  10   1     4027.02     3997.23     59.45 o 
  -2  10   1     3833.07     3918.24     63.82 o 
  -1  10   1     1341.62     1362.89     23.80 o 
   0  10   1     2416.65     2549.38     39.50 o 
   1  10   1     2177.48     2113.89     62.72 o 
   2  10   1     1478.93     1422.52     28.74 o 
   3  10   1     1145.73     1207.57     26.85 o 
   4  10   1      202.55      189.46     11.76 o 
   5  10   1     1537.44     1597.51     37.04 o 
   6  10   1      464.74      541.27     22.18 o 
   7  10   1       21.54       33.12     15.08 o 
   8  10   1      282.39      246.42     25.28 o 
   9  10   1      525.15      556.72     39.67 o 
  10  10   1       57.59       91.90     23.06 o 
  11  10   1      113.21       86.22     30.88 o 
 -11  11   1      212.82      208.13     36.09 o 
 -10  11   1      147.39      134.14     32.84 o 
  -9  11   1       12.91       30.20     14.58 o 
  -8  11   1      974.29      959.49     24.43 o 
  -7  11   1       14.41       14.70      9.91 o 
  -6  11   1       39.95       43.48      8.31 o 
  -5  11   1     1458.55     1431.23     24.45 o 
  -4  11   1     1166.96     1145.29     20.37 o 
  -3  11   1     1156.24     1178.57     22.85 o 
  -2  11   1       80.32       61.84      7.52 o 
  -1  11   1     1177.48     1279.31     23.65 o 
   0  11   1     5189.92     5268.12    130.20 o 
   1  11   1      167.23      145.52      8.83 o 
   2  11   1      140.41      201.90     10.11 o 
   3  11   1    10342.30    10337.63    146.63 o 
   4  11   1     1746.18     1640.69     30.33 o 
   5  11   1      542.37      571.01     30.73 o 
   6  11   1      236.11      202.00     16.89 o 
   7  11   1      615.63      569.12     31.78 o 
   8  11   1      535.36      519.46     30.31 o 
   9  11   1        8.51       77.20     25.09 o 
  10  11   1       15.72       25.19     25.68 o 
 -11  12   1      456.12      468.37     41.27 o 
 -10  12   1        6.44      -28.48     28.48 o 
  -9  12   1       34.32       50.84     17.98 o 
  -8  12   1       66.52       51.57     14.62 o 
  -7  12   1       32.11       30.63     12.69 o 
  -6  12   1      144.63      130.01     12.69 o 
  -5  12   1      371.83      334.59     24.12 o 
  -4  12   1      904.68      890.89     25.03 o 
  -3  12   1     1147.39     1137.65     27.30 o 
  -2  12   1      729.57      746.21     38.90 o 
  -1  12   1      165.96      199.90     11.41 o 
   0  12   1      147.51      170.69      8.79 o 
   1  12   1      640.35      670.48     17.57 o 
   2  12   1      607.87      591.68     17.41 o 
   3  12   1     1553.09     1634.54     30.05 o 
   4  12   1       75.45       74.13     10.00 o 
   5  12   1      161.96      167.79     14.34 o 
   6  12   1      405.45      356.07     17.43 o 
   7  12   1      388.27      428.98     22.56 o 
   8  12   1       12.61      -21.81     21.81 o 
   9  12   1        0.67      -23.30     23.30 o 
  10  12   1       76.53       76.89     26.61 o 
 -11  13   1      203.17      276.91     35.28 o 
 -10  13   1       45.91       82.54     29.00 o 
  -9  13   1       33.82       35.42     17.89 o 
  -8  13   1      108.08      147.22     20.12 o 
  -7  13   1      252.13      270.13     29.11 o 
  -6  13   1      159.02      170.43     15.63 o 
  -5  13   1       11.77        0.19     11.96 o 
  -4  13   1        9.10       13.70     11.12 o 
  -3  13   1      467.12      443.60     16.85 o 
  -2  13   1       80.89       63.38     10.67 o 
  -1  13   1      124.15      111.01     16.20 o 
   0  13   1      380.14      348.06     14.53 o 
   1  13   1       21.07       14.33      7.76 o 
   2  13   1      348.65      364.64     12.86 o 
   3  13   1     1038.11     1039.34     23.59 o 
   4  13   1      520.64      467.37     15.61 o 
   5  13   1        0.12      -11.85     11.85 o 
   6  13   1      173.27      181.76     15.79 o 
   7  13   1      690.65      822.66     44.37 o 
   8  13   1       40.09       60.31     41.56 o 
   9  13   1        8.14       23.40     23.96 o 
  10  13   1       37.41       40.78     26.54 o 
  -9  14   1      114.89       90.26     27.39 o 
  -8  14   1        9.66       61.80     22.00 o 
  -7  14   1      538.22      560.96     26.72 o 
  -6  14   1     1015.69     1074.56     30.95 o 
  -5  14   1       90.57       74.61     13.84 o 
  -4  14   1       26.40       17.01     12.08 o 
  -3  14   1     3459.68     3445.20     62.14 o 
  -2  14   1     5336.88     5469.57     92.39 o 
  -1  14   1       95.19       93.17     11.66 o 
   0  14   1      344.00      282.02     14.59 o 
   1  14   1     2345.22     2314.59     44.97 o 
   2  14   1      264.58      270.40     11.86 o 
   3  14   1       95.96      106.37     10.61 o 
   4  14   1       73.23       88.47     11.21 o 
   5  14   1      616.29      608.52     21.95 o 
   6  14   1      427.39      463.92     19.97 o 
   7  14   1        7.37       34.33     19.28 o 
   8  14   1      301.65      344.51     28.15 o 
   9  14   1       93.80       96.83     25.32 o 
  -9  15   1      174.43      236.60     31.19 o 
  -8  15   1      258.29      322.76     35.99 o 
  -7  15   1        2.94       -6.04     18.49 o 
  -6  15   1       15.64       30.06     17.73 o 
  -5  15   1      488.93      527.18     21.51 o 
  -4  15   1      102.51      115.93     14.47 o 
  -3  15   1     2371.35     2366.71     46.99 o 
  -2  15   1       16.09        8.93     11.98 o 
  -1  15   1      218.80      236.32     14.94 o 
   0  15   1     2817.53     2982.71     55.52 o 
   1  15   1      112.68       97.33     13.05 o 
   2  15   1      271.28      265.42     19.25 o 
   3  15   1     1687.25     1649.13     45.62 o 
   4  15   1     1120.12     1156.48     26.67 o 
   5  15   1      264.68      256.81     16.11 o 
   6  15   1      127.95      120.06     15.92 o 
   7  15   1        9.60       42.44     18.34 o 
   8  15   1      264.95      241.55     25.97 o 
   9  15   1        4.68        2.33     23.45 o 
  -9  16   1        2.42      -16.09     27.50 o 
  -8  16   1        6.42       11.70     21.61 o 
  -7  16   1      100.52      111.51     28.76 o 
  -6  16   1        2.60       -0.57     18.75 o 
  -5  16   1       29.88       17.72     15.23 o 
  -4  16   1       10.48        7.98     14.27 o 
  -3  16   1       17.03       12.31     13.52 o 
  -2  16   1      357.51      342.87     17.84 o 
  -1  16   1       44.92       35.14     13.06 o 
   0  16   1       93.93      102.27     13.87 o 
   1  16   1       67.16       63.17     13.70 o 
   2  16   1       44.40       41.00     13.71 o 
   3  16   1      392.93      378.92     19.06 o 
   4  16   1        4.12       12.10     14.74 o 
   5  16   1      255.90      220.02     21.60 o 
   6  16   1      115.90      137.56     21.80 o 
   7  16   1       73.71      117.95     19.27 o 
   8  16   1        1.66       41.17     21.80 o 
  -9  17   1        0.13      -15.29     28.52 o 
  -8  17   1        1.63       27.08     22.90 o 
  -7  17   1      183.04      197.85     24.74 o 
  -6  17   1       86.22      105.65     21.50 o 
  -5  17   1        4.59        6.80     16.25 o 
  -4  17   1      125.87      152.42     21.23 o 
  -3  17   1        1.17       16.75     14.58 o 
  -2  17   1       52.48       59.21     30.19 o 
  -1  17   1       30.41       27.47     14.24 o 
   0  17   1       29.18       22.38     14.08 o 
   1  17   1       28.17       32.06     14.97 o 
   2  17   1      175.88      165.21     16.52 o 
   3  17   1      590.73      563.24     22.94 o 
   4  17   1       82.40       79.52     16.64 o 
   5  17   1       19.16       31.18     23.82 o 
   6  17   1       13.28       36.12     21.50 o 
   7  17   1       40.96       27.70     71.93 o 
   8  17   1       17.19       23.71     39.49 o 
  -8  18   1        2.33        1.19     28.71 o 
  -7  18   1       79.08      104.56     38.22 o 
  -6  18   1       94.55       70.40     29.59 o 
  -5  18   1       49.94       38.31     17.77 o 
  -4  18   1        6.78       11.52     16.56 o 
  -3  18   1      561.28      481.60     27.03 o 
  -2  18   1      689.68      698.39     26.02 o 
  -1  18   1      252.40      266.19     18.69 o 
   0  18   1      229.22      215.81     18.15 o 
   1  18   1       99.52       91.47     16.44 o 
   2  18   1      551.15      576.12     23.48 o 
   3  18   1      106.98      127.46     25.59 o 
   4  18   1      255.18      249.50     27.52 o 
   5  18   1      317.79      373.61     27.25 o 
   6  18   1       13.35       22.91     57.38 o 
   7  18   1       10.09       -9.97     27.14 o 
  -7  19   1       15.60       50.98     24.11 o 
  -6  19   1        2.27       -2.12     22.12 o 
  -5  19   1      400.05      462.08     24.64 o 
  -4  19   1      418.02      425.90     23.40 o 
  -3  19   1       31.55       30.60     27.70 o 
  -2  19   1        1.56      -16.34     16.34 o 
  -1  19   1       13.33        3.06     16.11 o 
   0  19   1      967.06      994.98     32.07 o 
   1  19   1       33.68       57.58     17.19 o 
   2  19   1        2.94      -15.18     16.29 o 
   3  19   1      519.13      514.92     24.64 o 
   4  19   1      131.06      141.03     22.57 o 
   5  19   1       78.31      109.67     23.59 o 
   6  19   1       11.47       -9.71     27.53 o 
  -6  20   1       86.49       74.94     33.63 o 
  -5  20   1        6.07       33.09     22.69 o 
  -4  20   1       57.19       71.39     19.29 o 
  -3  20   1       85.66       86.09     19.20 o 
  -2  20   1       15.23       -1.04     17.81 o 
  -1  20   1        0.66       14.20     17.95 o 
   0  20   1       37.46       47.91     18.00 o 
   1  20   1      103.97       86.09     18.83 o 
   2  20   1      118.28      134.29     19.71 o 
   3  20   1       15.95       -9.88     18.28 o 
   4  20   1        2.05       10.52     22.02 o 
   5  20   1      102.22      144.07     24.87 o 
  -5  21   1        1.02       22.26     23.50 o 
  -4  21   1       79.27       61.38     20.75 o 
  -3  21   1        3.03        3.69     21.43 o 
  -2  21   1        2.31        0.25     20.59 o 
  -1  21   1        1.56       -5.37     19.02 o 
   0  21   1        1.46       20.95     19.18 o 
   1  21   1        1.75       19.86     18.89 o 
   2  21   1       46.43       40.31     19.62 o 
   3  21   1        3.10        9.97     19.64 o 
   4  21   1        0.09      -22.71     22.71 o 
  -3  22   1       20.00       35.31     20.67 o 
  -2  22   1      133.22      121.81     21.33 o 
  -1  22   1        4.38      -17.19     19.66 o 
   0  22   1       17.55       39.48     20.03 o 
   1  22   1      289.35      301.32     23.93 o 
   2  22   1      245.90      228.33     23.26 o 
 -13   0   2        6.03       20.76     27.62 o 
 -12   0   2      271.08      264.27     30.26 o 
 -11   0   2      237.66      209.77     25.75 o 
 -10   0   2      297.62      347.44     25.65 o 
  -9   0   2     1945.42     1892.20     55.44 o 
  -8   0   2     1003.18      917.92     28.15 o 
  -7   0   2      192.22      190.16      9.16 o 
  -6   0   2      273.24      330.97     11.21 o 
  -5   0   2    18902.83    20036.16    349.22 o 
  -4   0   2     4635.57     4363.94    107.20 o 
  -3   0   2     4259.12     4607.62    140.76 o 
   1   0   2       36.04       56.07      6.60 o 
   2   0   2      372.37      381.07     13.67 o 
   3   0   2     8703.75     8701.88    187.67 o 
   4   0   2      199.25      157.92     17.01 o 
   5   0   2       97.32      110.50     16.64 o 
   6   0   2     1234.23     1156.57     31.06 o 
   7   0   2     2274.12     2311.78     50.25 o 
   8   0   2     1048.95     1130.26     52.72 o 
   9   0   2      268.09      156.70     30.41 o 
  10   0   2      635.23      614.95     46.23 o 
  11   0   2      101.41       85.95     33.93 o 
  12   0   2        3.78      -11.10     33.84 o 
 -13   1   2       99.97       89.14     20.96 o 
 -12   1   2       30.34        6.58     19.13 o 
 -11   1   2       40.70       53.36     16.26 o 
 -10   1   2      714.89      629.23     21.98 o 
  -9   1   2       99.93       94.58     12.74 o 
  -8   1   2      572.68      496.70     13.66 o 
  -7   1   2     1096.68      979.83     18.34 o 
  -6   1   2     2697.07     2775.69     35.42 o 
  -5   1   2     2161.28     2669.82     35.74 o 
  -4   1   2     1860.99     1900.19     25.82 o 
  -3   1   2     8312.91     9634.64    171.50 o 
  -2   1   2    19985.46    21998.13    706.66 o 
  -1   1   2     4781.23     5272.55    171.01 o 
   0   1   2    16611.51    17638.47    566.01 o 
   1   1   2    12544.94    12937.33    283.61 o 
   2   1   2     4697.94     4736.75     85.50 o 
   3   1   2       27.06       39.65      3.99 o 
   4   1   2     1083.52     1068.56     19.29 o 
   5   1   2     3581.83     3503.69     47.23 o 
   6   1   2      717.49      700.94     17.40 o 
   7   1   2       21.69       24.10      8.72 o 
   8   1   2     1255.26     1206.37     37.15 o 
   9   1   2      157.69      163.53     19.49 o 
  10   1   2      375.58      385.17     23.79 o 
  11   1   2       95.51       59.97     20.45 o 
  12   1   2        6.22        6.04     24.37 o 
 -13   2   2        5.43        2.71     19.61 o 
 -12   2   2       13.41        6.57     17.99 o 
 -11   2   2        0.76        5.04     15.67 o 
 -10   2   2       17.37       23.26     15.35 o 
  -9   2   2      405.14      287.71     15.44 o 
  -8   2   2       61.39       60.41      7.61 o 
  -7   2   2       41.88       27.59      8.14 o 
  -6   2   2        0.51        9.32      4.25 o 
  -5   2   2        4.67        2.83      3.41 o 
  -4   2   2      130.08      166.58      5.20 o 
  -3   2   2     1988.41     2194.01     42.29 o 
  -2   2   2     3058.49     3258.45     76.40 o 
  -1   2   2     1021.39     1037.41     26.23 o 
   0   2   2       97.58      149.92     25.79 o 
   1   2   2    11459.16    12039.39    213.40 o 
   2   2   2       18.30       41.24      4.34 o 
   3   2   2        8.79        5.92      3.10 o 
   4   2   2      450.48      535.25     12.97 o 
   5   2   2       33.05       25.30      6.34 o 
   6   2   2        1.14       16.72      7.74 o 
   7   2   2       26.05       21.94      9.54 o 
   8   2   2       29.64        9.71     18.61 o 
   9   2   2       68.19       63.98     16.81 o 
  10   2   2       72.01       89.54     19.65 o 
  11   2   2        0.06       12.08     19.73 o 
  12   2   2        5.31       22.21     21.72 o 
 -13   3   2        3.65      -12.25     19.71 o 
 -12   3   2       10.71        9.89     20.22 o 
 -11   3   2      296.04      291.64     19.55 o 
 -10   3   2      136.73      150.55     15.53 o 
  -9   3   2       15.40       17.07     11.75 o 
  -8   3   2      102.12       73.96      9.78 o 
  -7   3   2     2011.89     1901.75     27.04 o 
  -6   3   2     1663.06     1592.35     21.07 o 
  -5   3   2        1.78       -3.42      3.58 o 
  -4   3   2      318.27      514.52     17.50 o 
  -3   3   2     6931.23     7529.38    118.55 o 
  -2   3   2    10572.77    11007.41    268.36 o 
  -1   3   2     5400.44     6442.12    209.78 o 
   0   3   2    23624.63    26511.64    602.02 o 
   1   3   2    36487.71    37924.31    739.35 o 
   2   3   2     5286.65     5760.64     80.74 o 
   3   3   2      597.07      665.93     10.16 o 
   4   3   2     1946.97     2011.41     26.45 o 
   5   3   2     2481.66     2352.55     35.29 o 
   6   3   2       24.71       25.66      8.35 o 
   7   3   2      132.38      134.15     12.28 o 
   8   3   2      115.30      105.53     15.85 o 
   9   3   2      125.29      154.42     18.21 o 
  10   3   2      292.61      322.05     23.05 o 
  11   3   2       11.49        0.70     19.81 o 
  12   3   2       84.41       66.75     21.98 o 
 -13   4   2      246.73      286.92     26.37 o 
 -12   4   2      100.26       86.37     20.73 o 
 -11   4   2        2.00       33.48     16.30 o 
 -10   4   2      401.06      418.39     19.33 o 
  -9   4   2     1474.44     1398.59     33.21 o 
  -8   4   2     2605.09     2448.31     48.79 o 
  -7   4   2       10.74       13.00      6.24 o 
  -6   4   2     1471.88     1558.45     20.86 o 
  -5   4   2     4126.75     4211.34     47.88 o 
  -4   4   2     1257.89     1092.63     24.01 o 
  -3   4   2     6702.06     6879.21    124.12 o 
  -2   4   2     8767.43     9426.54    144.76 o 
  -1   4   2     3207.26     3108.49     71.16 o 
   0   4   2    42172.96    46171.81    833.86 o 
   1   4   2      689.54      632.73     11.51 o 
   2   4   2      156.51      141.71      5.64 o 
   3   4   2     5480.11     5197.58     57.87 o 
   4   4   2     2155.14     1967.24     28.01 o 
   5   4   2        0.83        2.69      5.44 o 
   6   4   2     4587.80     4463.42     73.13 o 
   7   4   2      156.87      168.08     12.88 o 
   8   4   2      575.15      592.67     20.42 o 
   9   4   2        7.03       10.94     14.47 o 
  10   4   2        7.49        8.82     19.22 o 
  11   4   2      282.80      322.10     28.96 o 
 -13   5   2      171.97      150.30     23.78 o 
 -12   5   2        3.88       24.74     20.96 o 
 -11   5   2      478.21      506.27     34.24 o 
 -10   5   2      320.50      321.11     21.60 o 
  -9   5   2      179.26      145.12     13.96 o 
  -8   5   2       48.07       47.52      8.75 o 
  -7   5   2     2186.72     2129.08     29.80 o 
  -6   5   2     2288.39     2285.66     30.80 o 
  -5   5   2       10.86        8.73      5.46 o 
  -4   5   2      101.05      102.00      4.94 o 
  -3   5   2     4264.50     4865.23     68.94 o 
   0   5   2     5473.54     5685.38     79.85 o 
   1   5   2     4822.51     5177.31     73.08 o 
   2   5   2     2504.16     2334.54     48.99 o 
   3   5   2        4.82       11.46      5.01 o 
   4   5   2     1545.14     1543.73     21.62 o 
   5   5   2     6419.26     6207.92     74.59 o 
   6   5   2     1125.56     1144.92     23.45 o 
   7   5   2       94.56      106.43     15.10 o 
   8   5   2     1137.37     1062.19     29.57 o 
   9   5   2      207.16      229.65     17.16 o 
  10   5   2       61.65      110.00     19.84 o 
  11   5   2        5.96        3.58     19.10 o 
 -13   6   2      111.75      182.21     27.93 o 
 -12   6   2        2.44      -16.07     20.00 o 
 -11   6   2       17.67       30.15     18.96 o 
 -10   6   2      473.76      454.64     28.48 o 
  -9   6   2       25.96       17.88     12.42 o 
  -8   6   2       22.71       30.05      9.45 o 
  -7   6   2        0.68        5.48      6.26 o 
  -6   6   2        1.41       -0.20      4.07 o 
  -5   6   2        4.66       13.40      4.73 o 
  -4   6   2      636.73      755.79     13.61 o 
  -3   6   2       28.28       19.62      4.26 o 
  -2   6   2      765.70      778.42     30.48 o 
  -1   6   2       18.99        7.15      4.97 o 
   0   6   2      353.12      328.45     22.45 o 
   1   6   2      148.68      166.29     16.88 o 
   2   6   2        5.08        2.41      2.40 o 
   3   6   2      513.44      549.58     13.27 o 
   4   6   2      514.58      458.30     11.17 o 
   5   6   2       36.55       40.46      6.56 o 
   6   6   2      185.22      220.78     10.79 o 
   7   6   2        8.97       -2.09     10.65 o 
   8   6   2       43.30       46.51     12.95 o 
   9   6   2        3.76      -13.92     13.92 o 
  10   6   2      125.97      100.93     19.01 o 
  11   6   2        0.31       19.59     28.38 o 
 -13   7   2      246.44      256.89     38.02 o 
 -12   7   2      148.40      167.12     39.34 o 
 -11   7   2      500.78      488.87     29.40 o 
 -10   7   2     1016.13     1054.65     41.63 o 
  -9   7   2       71.57      102.56     13.41 o 
  -8   7   2       75.31       73.10     11.85 o 
  -7   7   2      766.21      735.49     16.61 o 
  -6   7   2      663.02      690.42     16.28 o 
  -5   7   2       21.32       20.77      5.13 o 
  -4   7   2      593.90      720.36     13.74 o 
  -3   7   2      385.99      355.62     10.73 o 
  -2   7   2      369.17      378.24     12.03 o 
  -1   7   2     1169.78     1305.68     21.33 o 
   0   7   2      980.06     1040.17     18.04 o 
   1   7   2     3032.73     2952.71     43.82 o 
   2   7   2    10061.30    10658.92    149.62 o 
   3   7   2     1373.18     1416.64     22.41 o 
   4   7   2     4417.24     4430.44     64.89 o 
   5   7   2      732.57      805.49     19.95 o 
   6   7   2      466.32      488.77     17.80 o 
   7   7   2        2.73      -16.89     17.64 o 
   8   7   2      318.60      359.59     22.09 o 
   9   7   2      263.99      308.06     24.06 o 
  10   7   2        9.89       48.48     28.38 o 
  11   7   2       20.51       23.56     34.51 o 
 -12   8   2        9.66       37.83     23.11 o 
 -11   8   2       63.02       39.80     21.98 o 
 -10   8   2      889.29      927.44     39.06 o 
  -9   8   2      228.68      228.36     15.34 o 
  -8   8   2      889.03      852.85     22.24 o 
  -7   8   2      153.40      140.05      9.35 o 
  -6   8   2       53.08       48.41      7.24 o 
  -5   8   2     3186.40     3214.87     44.49 o 
  -4   8   2     1195.08     1190.10     22.59 o 
  -3   8   2       56.85       42.06      5.14 o 
  -2   8   2     3828.01     3894.11     79.63 o 
  -1   8   2     5620.84     6031.61     85.85 o 
   0   8   2     5718.32     5711.51     81.43 o 
   1   8   2      223.68      178.74      9.23 o 
   2   8   2       28.33       25.17      5.86 o 
   3   8   2     6513.09     6615.68     86.33 o 
   4   8   2     1432.19     1409.78     23.96 o 
   5   8   2       58.39       55.18      9.28 o 
   6   8   2      390.31      351.07     15.75 o 
   7   8   2      635.09      644.05     25.36 o 
   8   8   2      279.13      317.36     35.60 o 
   9   8   2       18.83       20.74     20.23 o 
  10   8   2       47.21       58.19     23.59 o 
  11   8   2       34.54       29.02     31.31 o 
 -12   9   2      154.44      186.82     25.52 o 
 -11   9   2       18.63      -20.73     20.73 o 
 -10   9   2       10.91        8.02     18.97 o 
  -9   9   2      247.12      226.01     15.53 o 
  -8   9   2      134.71      166.49     12.12 o 
  -7   9   2     1473.91     1484.25     26.07 o 
  -6   9   2     1301.66     1314.02     23.05 o 
  -5   9   2      287.71      328.48     10.95 o 
  -4   9   2     1325.18     1293.58     24.21 o 
  -3   9   2     5219.84     5235.32     85.39 o 
  -2   9   2     1320.06     1287.74     31.00 o 
  -1   9   2      100.37      107.89      7.29 o 
   0   9   2     5220.52     5543.27    137.48 o 
   1   9   2     2452.93     2400.20     33.87 o 
   2   9   2     2040.23     1964.61     32.48 o 
   3   9   2        1.40        7.11      6.84 o 
   4   9   2      204.51      169.51      8.99 o 
   5   9   2     2542.81     2576.06     42.40 o 
   6   9   2      410.67      408.44     17.38 o 
   7   9   2       11.52       16.60     16.15 o 
   8   9   2       67.55       49.29     18.79 o 
   9   9   2      240.98      194.94     25.34 o 
  10   9   2      159.37      131.68     25.01 o 
  11   9   2       88.85       52.10     29.63 o 
 -12  10   2       20.99       44.15     22.01 o 
 -11  10   2       84.66       88.20     27.89 o 
 -10  10   2        5.23        8.39     18.87 o 
  -9  10   2      112.83      111.79     16.69 o 
  -8  10   2       66.84       62.49     11.19 o 
  -7  10   2       56.42       63.97      8.98 o 
  -6  10   2       43.13       24.38      7.50 o 
  -5  10   2      376.79      399.10     12.87 o 
  -4  10   2       18.27       13.15      7.61 o 
  -3  10   2       11.49        4.14      3.27 o 
  -2  10   2        7.27        8.90      4.93 o 
  -1  10   2      302.63      320.65     28.62 o 
   1  10   2        6.83        5.70      2.84 o 
   2  10   2       35.45       32.35      8.66 o 
   3  10   2      934.64     1083.61     20.73 o 
   4  10   2       14.57       12.94      7.72 o 
   5  10   2      246.09      258.16     12.88 o 
   6  10   2       70.43       48.64     12.95 o 
   7  10   2        6.74        7.48     16.55 o 
   8  10   2      573.17      643.17     42.66 o 
   9  10   2       82.27      169.99     23.15 o 
  10  10   2       16.23       10.46     23.79 o 
 -12  11   2        1.97      -22.80     31.24 o 
 -11  11   2        3.86       -1.06     18.65 o 
 -10  11   2      133.09      153.62     33.22 o 
  -9  11   2      120.81      141.93     13.49 o 
  -8  11   2       26.06       30.15     10.92 o 
  -7  11   2      110.93      128.95      9.83 o 
  -6  11   2        5.61       -2.75      9.85 o 
  -5  11   2      135.25      137.19      9.88 o 
  -4  11   2       70.60       68.42      8.44 o 
  -3  11   2      973.80      931.32     22.10 o 
  -2  11   2      389.63      379.45     21.98 o 
  -1  11   2      464.44      516.81     16.58 o 
   0  11   2      252.10      198.29     18.15 o 
   2  11   2       17.93       23.01      7.50 o 
   3  11   2        9.83       13.50      8.18 o 
   4  11   2      453.27      397.13     13.96 o 
   5  11   2     1216.43     1294.36     47.56 o 
   6  11   2        0.55        0.17     14.92 o 
   7  11   2        3.24        2.81     20.47 o 
   8  11   2       54.35       67.77     26.45 o 
   9  11   2        7.96       13.23     21.76 o 
  10  11   2        7.72       37.71     23.57 o 
 -11  12   2       38.40       51.09     27.78 o 
 -10  12   2       30.24       34.70     17.73 o 
  -9  12   2      248.83      246.79     14.42 o 
  -8  12   2      506.60      486.03     16.10 o 
  -7  12   2      168.94      136.35     12.00 o 
  -6  12   2       74.96       87.95     10.62 o 
  -5  12   2      993.04     1018.26     33.68 o 
  -4  12   2      693.96      698.90     19.28 o 
  -3  12   2      663.90      604.83     17.48 o 
  -2  12   2     1525.49     1604.51     28.61 o 
  -1  12   2     1466.28     1379.14     25.59 o 
   0  12   2      589.41      554.19     23.77 o 
   1  12   2       38.48       28.88      8.90 o 
   2  12   2       39.88       55.83     11.37 o 
   3  12   2      115.47      126.79     10.31 o 
   4  12   2      443.84      514.64     19.23 o 
   5  12   2       17.21        8.93     12.25 o 
   6  12   2      390.14      444.84     31.93 o 
   7  12   2      582.47      623.61     31.74 o 
   8  12   2      311.91      375.91     29.49 o 
   9  12   2       26.66       -2.69     24.88 o 
  10  12   2       41.97       95.52     28.82 o 
  -9  13   2       10.35       16.45     35.44 o 
  -8  13   2        5.67      -10.71     12.94 o 
  -7  13   2      977.68     1032.80     30.40 o 
  -6  13   2     1453.67     1446.66     29.31 o 
  -5  13   2      560.57      563.35     17.29 o 
  -4  13   2     1296.26     1297.06     26.32 o 
  -3  13   2     1742.05     1778.51     31.85 o 
  -2  13   2      843.41      821.15     20.03 o 
  -1  13   2       15.15       10.64      8.06 o 
   0  13   2      883.72      878.16     20.66 o 
   1  13   2     2463.52     2519.85     41.42 o 
   2  13   2     3025.18     3120.35     49.81 o 
   3  13   2      291.54      284.75     13.13 o 
   4  13   2      321.31      320.83     16.01 o 
   5  13   2     1244.10     1229.77     31.30 o 
   6  13   2      186.87      206.94     19.06 o 
   7  13   2        1.04       23.01     31.48 o 
   8  13   2      566.95      555.93     48.92 o 
   9  13   2       74.67       58.63     38.33 o 
  -9  14   2       49.89       16.38     21.45 o 
  -8  14   2       46.31       28.16     19.24 o 
  -7  14   2      141.51      140.62     19.56 o 
  -6  14   2       15.90       -9.03     13.53 o 
  -5  14   2      329.79      355.92     31.99 o 
  -4  14   2      299.16      333.44     16.65 o 
  -3  14   2      229.08      186.01     15.38 o 
  -2  14   2      345.05      358.12     12.87 o 
  -1  14   2       77.30      123.45      9.79 o 
   0  14   2      221.79      247.49     12.48 o 
   1  14   2       10.93       20.89      9.14 o 
   2  14   2        1.62       -1.40      9.53 o 
   3  14   2      169.92      173.38     12.29 o 
   4  14   2      154.95      143.53     14.36 o 
   5  14   2      163.33      170.72     15.75 o 
   6  14   2       13.22        4.98     16.92 o 
   7  14   2      101.36      112.89     20.11 o 
   8  14   2      119.17       94.06     25.28 o 
   9  14   2       13.70        2.88     25.59 o 
  -9  15   2       31.66       49.68     22.34 o 
  -8  15   2        4.30      -19.38     19.38 o 
  -7  15   2       92.88       72.38     19.51 o 
  -6  15   2      308.79      311.77     19.39 o 
  -5  15   2      149.13      165.23     15.89 o 
  -4  15   2       15.95        6.39     13.05 o 
  -3  15   2      121.36      123.03     16.53 o 
  -2  15   2       46.28       47.06     12.18 o 
  -1  15   2      116.33       95.82     12.67 o 
   0  15   2      126.88      116.23     10.50 o 
   1  15   2      839.52      855.05     22.19 o 
   2  15   2      348.92      340.29     15.60 o 
   3  15   2        0.60      -10.70     10.70 o 
   4  15   2      178.64      182.25     15.48 o 
   5  15   2       34.55       28.98     14.72 o 
   6  15   2       12.42       23.52     17.91 o 
   7  15   2        1.14        3.28     19.02 o 
   8  15   2        8.40       -8.12     24.06 o 
  -9  16   2      158.64      159.28     24.83 o 
  -8  16   2      182.93      178.04     23.52 o 
  -7  16   2       67.95       49.09     20.55 o 
  -6  16   2       55.43       45.90     16.52 o 
  -5  16   2      388.01      383.51     20.32 o 
  -4  16   2       96.31       91.51     19.85 o 
  -3  16   2      269.58      291.42     17.38 o 
  -2  16   2       88.09       73.95     17.64 o 
  -1  16   2      307.20      312.21     20.94 o 
   0  16   2      882.08      956.67     28.33 o 
   1  16   2       96.44      101.48     16.70 o 
   2  16   2       32.26       18.30     13.45 o 
   3  16   2      161.25      182.41     13.53 o 
   4  16   2      123.53      159.92     16.67 o 
   5  16   2        5.14       23.90     15.11 o 
   6  16   2      468.98      443.20     24.36 o 
   7  16   2       51.27       55.76     19.60 o 
   8  16   2        3.12       10.24     28.84 o 
  -9  17   2       47.48        7.15     42.91 o 
  -8  17   2       66.26       67.48     23.13 o 
  -7  17   2      332.23      382.98     26.66 o 
  -6  17   2      423.08      420.30     22.80 o 
  -5  17   2       12.67       -0.63     15.74 o 
  -4  17   2       39.29       22.63     15.57 o 
  -3  17   2      571.80      614.15     23.30 o 
  -2  17   2      515.65      527.86     21.77 o 
  -1  17   2      115.34       98.54     15.29 o 
   0  17   2      457.03      510.73     21.17 o 
   1  17   2      820.33      798.72     26.96 o 
   2  17   2      332.36      341.28     19.23 o 
   3  17   2        5.49       16.73     15.05 o 
   4  17   2      231.82      288.43     23.25 o 
   5  17   2      958.89     1016.00     34.27 o 
   6  17   2       34.95       43.06     26.72 o 
   7  17   2       37.35       -6.07     22.43 o 
  -8  18   2       19.31       15.53     23.32 o 
  -7  18   2       17.83        2.23     22.09 o 
  -6  18   2       12.66       -3.51     17.86 o 
  -5  18   2      139.31      161.43     19.32 o 
  -4  18   2       10.90       -7.68     15.86 o 
  -3  18   2      145.89      130.68     26.32 o 
  -2  18   2      916.73      969.50     31.23 o 
  -1  18   2      625.60      605.63     23.73 o 
   0  18   2      420.94      400.62     20.62 o 
   1  18   2       35.69       35.70     18.29 o 
   2  18   2       15.81       23.55     16.09 o 
   3  18   2       28.71       44.42     16.96 o 
   4  18   2       44.54       63.97     20.77 o 
   5  18   2       41.88       42.88     26.93 o 
   6  18   2       27.73       58.90     28.02 o 
   7  18   2       40.14       73.32     62.79 o 
  -7  19   2        9.32       45.75     23.55 o 
  -6  19   2       29.91       18.70     22.24 o 
  -5  19   2       20.78        8.98     18.27 o 
  -4  19   2        8.57      -16.71     16.94 o 
  -3  19   2       20.50       17.54     17.03 o 
  -2  19   2       77.76       56.75     17.42 o 
  -1  19   2      206.69      207.19     19.17 o 
   0  19   2       75.50       92.69     26.25 o 
   1  19   2        5.32      -12.12     16.27 o 
   2  19   2        1.11       -7.73     16.73 o 
   3  19   2       30.90       33.71     29.29 o 
   4  19   2       11.36       18.90     21.21 o 
   5  19   2        0.50       21.45     26.73 o 
   6  19   2        4.90      -28.23     28.23 o 
  -6  20   2        4.04        4.03     23.33 o 
  -5  20   2      292.67      278.44     23.56 o 
  -4  20   2      139.81      169.13     20.72 o 
  -3  20   2        1.73        8.70     17.98 o 
  -2  20   2      132.59      110.82     18.99 o 
  -1  20   2      260.74      241.26     20.85 o 
   0  20   2      358.55      356.46     22.34 o 
   1  20   2       13.46       16.03     17.94 o 
   2  20   2       19.36       15.05     22.75 o 
   3  20   2      133.18      170.95     23.96 o 
   4  20   2       24.94       16.83     27.13 o 
   5  20   2        9.61       23.28     28.64 o 
  -5  21   2       52.13       46.64     20.94 o 
  -4  21   2      281.38      272.75     23.25 o 
  -3  21   2      463.37      493.75     25.60 o 
  -2  21   2      125.77      167.01     26.83 o 
  -1  21   2       12.39        7.50     22.96 o 
   0  21   2       54.25       46.72     20.41 o 
   1  21   2      281.59      316.86     23.07 o 
   2  21   2      557.19      650.72     36.30 o 
   3  21   2       34.34       28.73     22.46 o 
   4  21   2      200.28      185.55     45.56 o 
  -3  22   2        5.58        2.98     20.34 o 
  -2  22   2      123.36      117.06     21.34 o 
  -1  22   2       16.31      -11.18     19.51 o 
   0  22   2       83.16       91.17     21.23 o 
   1  22   2        0.18        6.39     20.14 o 
   2  22   2        3.44        0.01     22.83 o 
 -14   1   3       28.64       24.52     26.95 o 
 -13   1   3      140.36      146.30     21.55 o 
 -12   1   3       99.80       59.13     18.21 o 
 -11   1   3       26.77       29.48     18.29 o 
 -10   1   3      283.90      311.85     20.42 o 
  -9   1   3     1691.82     1653.50     28.70 o 
  -8   1   3      561.19      593.69     14.83 o 
  -7   1   3       94.10      111.99      6.76 o 
  -6   1   3      805.65      800.12     13.20 o 
  -5   1   3     7756.77     8369.79    105.62 o 
  -4   1   3     1807.32     2032.58     38.18 o 
  -3   1   3     2964.46     3062.57     48.23 o 
  -2   1   3    12505.60    14397.09    304.03 o 
  -1   1   3       98.79      121.47      5.59 o 
   0   1   3     4687.60     4783.06     85.37 o 
   1   1   3      953.62      886.92     18.29 o 
   2   1   3     2991.47     3001.99     47.54 o 
   3   1   3     2128.75     2159.70     32.22 o 
   4   1   3       30.98       28.95      6.87 o 
   5   1   3      408.76      415.89     12.56 o 
   6   1   3      938.50      934.25     33.58 o 
   7   1   3      102.59       92.75     11.07 o 
   8   1   3      250.58      275.27     27.67 o 
   9   1   3      146.78      117.49     20.91 o 
  10   1   3       28.10       14.67     22.02 o 
  11   1   3       30.93       24.24     23.28 o 
 -14   2   3        4.74      -27.08     33.30 o 
 -13   2   3        4.19       -4.11     19.68 o 
 -12   2   3       48.00       44.43     18.10 o 
 -11   2   3      584.39      586.06     22.83 o 
 -10   2   3      314.20      275.10     26.59 o 
  -9   2   3        0.00       10.92     12.33 o 
  -8   2   3      763.77      728.41     17.89 o 
  -7   2   3     2142.99     2127.93     27.17 o 
  -6   2   3     2467.46     2521.26     32.36 o 
  -5   2   3        1.29       21.62      3.82 o 
  -4   2   3      725.43      656.88     14.50 o 
  -3   2   3    16433.43    17214.96    378.36 o 
  -2   2   3     9964.26     9900.97    175.58 o 
  -1   2   3     2171.35     2494.33     48.57 o 
   0   2   3     1364.24     1458.61     28.50 o 
   1   2   3     1130.91      954.04     17.06 o 
   2   2   3    12522.76    12639.77    193.52 o 
   3   2   3      946.74      962.55     15.59 o 
   4   2   3     2679.87     2576.09     32.83 o 
   5   2   3     6399.31     6414.56    101.38 o 
   6   2   3      153.43      176.82     10.64 o 
   7   2   3       37.62       24.86     10.36 o 
   8   2   3     1669.75     1670.17     37.63 o 
   9   2   3      101.99      114.84     18.43 o 
  10   2   3      132.78      188.75     24.44 o 
  11   2   3      102.15       61.57     23.71 o 
 -13   3   3       33.15       19.25     19.48 o 
 -12   3   3      301.75      290.78     21.13 o 
 -11   3   3      113.74      156.24     16.95 o 
 -10   3   3       31.50       11.78     13.19 o 
  -9   3   3      100.24      100.99     11.02 o 
  -8   3   3      492.03      477.09     12.35 o 
  -7   3   3      316.41      315.73     14.92 o 
  -6   3   3     2165.62     2059.17     35.99 o 
  -5   3   3     5996.48     6410.23     81.76 o 
  -4   3   3       15.13       21.72      2.93 o 
  -3   3   3        8.36        5.17      2.95 o 
  -2   3   3     6479.99     7298.08    272.26 o 
  -1   3   3    10789.55    12007.36    218.43 o 
   0   3   3     1357.68     1814.91     35.29 o 
   1   3   3     3420.68     3744.15     53.11 o 
   2   3   3     2802.85     3027.35     48.83 o 
   3   3   3     2995.48     3030.27     37.23 o 
   4   3   3      816.33      738.79     13.61 o 
   5   3   3      253.96      267.69     12.82 o 
   6   3   3     1305.50     1168.63     24.61 o 
   7   3   3      109.09      121.23     12.68 o 
   8   3   3        7.90       17.60     13.32 o 
   9   3   3      148.56      138.46     16.69 o 
  10   3   3        8.58       19.86     19.50 o 
  11   3   3       90.30       97.62     21.46 o 
 -13   4   3        4.39       18.72     20.56 o 
 -12   4   3        0.90       -9.69     17.72 o 
 -11   4   3        3.95        6.74     15.33 o 
 -10   4   3      770.12      783.72     25.47 o 
  -9   4   3      168.77      175.84     12.14 o 
  -8   4   3      594.50      523.70     12.99 o 
  -7   4   3       11.08       11.24      5.86 o 
  -6   4   3       85.42       87.88      6.42 o 
  -5   4   3      140.06      225.94      6.42 o 
  -4   4   3     4350.53     4878.21     54.34 o 
  -3   4   3      681.35      858.93     16.62 o 
  -1   4   3      227.21      263.99      8.40 o 
   0   4   3     1789.61     2068.17     34.50 o 
   1   4   3      236.43      241.00      5.81 o 
   2   4   3      443.45      467.90     10.03 o 
   3   4   3       68.28       87.56      7.57 o 
   4   4   3       55.34       44.51      5.15 o 
   5   4   3     1184.00     1069.40     19.64 o 
   6   4   3      785.36      749.18     20.19 o 
   7   4   3       25.46        8.78     11.13 o 
   8   4   3        0.20       17.93     13.05 o 
   9   4   3       31.62       30.82     15.20 o 
  10   4   3       15.47        7.12     18.92 o 
  11   4   3       29.17       28.70     19.43 o 
 -13   5   3       12.90      -13.87     26.13 o 
 -12   5   3        2.92        6.15     20.24 o 
 -11   5   3        2.93       -4.68     19.77 o 
 -10   5   3       52.09       59.44     16.05 o 
  -9   5   3       37.99       47.25     11.96 o 
  -8   5   3     1665.10     1578.54     26.88 o 
  -7   5   3        8.65        2.72      3.81 o 
  -6   5   3     1838.33     1763.17     24.95 o 
  -5   5   3     2131.83     2012.03     24.75 o 
  -4   5   3      321.52      387.69     11.62 o 
  -3   5   3      778.02      752.83     15.40 o 
  -2   5   3     2008.91     2033.34     29.39 o 
  -1   5   3     1217.36     1107.28     23.52 o 
   0   5   3     1378.17     1355.06     18.12 o 
   1   5   3     5155.12     5750.65     68.12 o 
   2   5   3       29.30       23.66      3.60 o 
   3   5   3     1343.43     1315.12     22.42 o 
   4   5   3       29.23       20.28      6.04 o 
   5   5   3      178.98      207.94      9.80 o 
   6   5   3      265.34      241.52     12.24 o 
   7   5   3      164.95      155.25     13.01 o 
   8   5   3       13.91       35.29     13.04 o 
   9   5   3        7.14      -16.21     16.21 o 
  10   5   3       17.95       46.50     28.14 o 
  11   5   3        5.30      -48.63     55.86 o 
 -13   6   3      135.36      114.11     34.80 o 
 -12   6   3       88.29      124.31     21.61 o 
 -11   6   3      243.43      215.13     20.54 o 
 -10   6   3      859.15      928.90     33.50 o 
  -9   6   3      400.39      349.73     16.17 o 
  -8   6   3      211.19      303.39     11.42 o 
  -7   6   3     1708.85     1663.52     24.94 o 
  -6   6   3     3812.49     4059.69     50.57 o 
  -5   6   3      802.47      951.55     14.36 o 
  -4   6   3     6152.76     6439.11     83.23 o 
  -3   6   3    14320.58    15208.57    282.53 o 
  -2   6   3     1493.11     1498.92     23.24 o 
  -1   6   3     2251.00     2452.46     51.07 o 
   0   6   3     5295.89     5581.13     66.92 o 
   1   6   3     2342.40     2136.36     61.75 o 
   2   6   3      305.12      426.22     13.79 o 
   3   6   3      300.42      306.81      8.92 o 
   4   6   3     1204.80     1199.41     21.26 o 
   5   6   3      964.32      948.52     24.46 o 
   6   6   3      350.40      318.51     39.01 o 
   7   6   3       12.06        9.10     15.40 o 
   8   6   3      890.39      890.19     87.49 o 
   9   6   3      859.04      942.55     47.99 o 
  10   6   3       54.00      105.28     30.29 o 
  11   6   3      282.10      326.26     36.83 o 
 -13   7   3      413.96      402.87     31.53 o 
 -12   7   3       85.47       90.94     24.74 o 
 -11   7   3        5.39      -14.36     20.39 o 
 -10   7   3     1168.04     1228.86     36.22 o 
  -9   7   3      301.56      292.28     15.34 o 
  -8   7   3       72.14       90.33      9.21 o 
  -7   7   3      287.32      305.95     11.35 o 
  -6   7   3     2433.82     2429.46     32.54 o 
  -5   7   3     6679.84     7044.96     84.25 o 
  -4   7   3      683.23      647.46     15.19 o 
  -3   7   3       11.00       23.65      4.23 o 
  -2   7   3     7281.89     7662.55    107.86 o 
  -1   7   3     3464.06     3663.28     44.36 o 
   0   7   3     8709.25     9711.57    113.71 o 
   1   7   3    11219.98    12385.01    134.94 o 
   2   7   3     8710.88     9178.73    116.31 o 
   3   7   3     5580.53     5575.36     80.04 o 
   4   7   3       54.32       51.73      8.12 o 
   5   7   3       15.70        7.94      9.70 o 
   6   7   3      450.00      452.20     20.75 o 
   7   7   3      516.31      507.88     23.55 o 
   8   7   3       63.58       76.45     19.18 o 
   9   7   3      282.82      246.18     40.55 o 
  10   7   3      134.26      114.78     46.13 o 
  11   7   3      140.25       89.37     44.22 o 
 -13   8   3        0.68      -12.39     23.56 o 
 -12   8   3       21.20       23.94     22.00 o 
 -11   8   3      157.75      126.86     22.50 o 
 -10   8   3       25.09       17.04     15.61 o 
  -9   8   3        5.45       19.04     13.56 o 
  -8   8   3      213.90      139.53     10.00 o 
  -7   8   3      467.08      339.76     10.45 o 
  -6   8   3      164.56      193.95      7.86 o 
  -5   8   3      817.98      871.10     19.14 o 
  -4   8   3       63.92       50.65      6.13 o 
  -3   8   3      114.19      101.09      5.54 o 
  -2   8   3      676.34      741.32     14.00 o 
  -1   8   3      470.07      535.50      9.31 o 
   0   8   3     1443.02     1580.55     21.44 o 
   1   8   3     3485.84     3826.81     43.90 o 
   2   8   3      871.04      771.93     16.20 o 
   3   8   3       53.24       53.26      9.34 o 
   4   8   3     1324.36     1215.75     24.56 o 
   5   8   3      420.30      396.19     17.65 o 
   6   8   3       54.93       74.71     15.14 o 
   7   8   3       37.16       17.52     22.79 o 
   8   8   3        5.01        0.91     18.78 o 
   9   8   3        4.30       19.46     29.93 o 
  10   8   3       59.57       52.99     24.92 o 
 -12   9   3       18.54       14.52     21.77 o 
 -11   9   3      366.89      299.61     25.30 o 
 -10   9   3        2.53       -9.44     15.69 o 
  -9   9   3      894.78      949.54     30.65 o 
  -8   9   3       73.86       68.95      9.67 o 
  -7   9   3       84.33       76.91      8.38 o 
  -6   9   3     1021.54     1103.79     21.61 o 
  -5   9   3      827.34      752.94     18.32 o 
  -4   9   3      282.79      248.28     21.61 o 
  -3   9   3      714.22      693.55     16.02 o 
  -2   9   3     1877.45     1710.74     25.73 o 
  -1   9   3       24.53       13.50      4.37 o 
   0   9   3       20.82       20.36      4.25 o 
   1   9   3       18.54       12.21      6.08 o 
   2   9   3     2157.36     2263.04     37.00 o 
   3   9   3     4142.29     4466.29     60.51 o 
   4   9   3     1023.07     1019.21     22.83 o 
   5   9   3      327.18      313.40     15.30 o 
   6   9   3      626.77      650.31     35.07 o 
   7   9   3       10.04        6.81     16.95 o 
   8   9   3       22.27      -19.38     21.98 o 
   9   9   3      140.70      162.64     24.03 o 
  10   9   3       55.52       64.34     26.54 o 
 -12  10   3      274.13      279.47     25.87 o 
 -11  10   3      337.26      338.51     25.33 o 
 -10  10   3      738.02      748.38     27.91 o 
  -9  10   3       49.90       44.21     11.92 o 
  -8  10   3      604.53      623.66     18.71 o 
  -7  10   3     2014.90     2085.13     36.82 o 
  -6  10   3      627.29      611.12     18.73 o 
  -5  10   3      111.42      136.64      9.45 o 
  -4  10   3     1109.23     1090.79     21.95 o 
  -2  10   3     3711.09     3731.05     63.46 o 
  -1  10   3      150.57      142.32     10.95 o 
   0  10   3     3636.66     3835.73     52.01 o 
   1  10   3     2237.52     2276.44     37.31 o 
   2  10   3     1437.17     1472.67     27.70 o 
   3  10   3      880.70     1102.15     21.47 o 
   4  10   3     1910.47     1944.94     34.45 o 
   5  10   3     3055.93     3146.58     57.01 o 
   6  10   3       13.98       15.80     14.02 o 
   7  10   3      203.68      197.51     20.50 o 
   8  10   3      547.32      622.32     29.17 o 
   9  10   3      217.37      275.55     25.93 o 
  10  10   3       90.83      133.76     25.71 o 
 -12  11   3      119.25      154.05     22.74 o 
 -11  11   3        1.33      -15.52     19.67 o 
 -10  11   3      285.76      281.33     18.91 o 
  -9  11   3      855.60      891.28     23.92 o 
  -8  11   3      475.20      473.22     19.01 o 
  -7  11   3      110.18      105.66     11.28 o 
  -6  11   3     2103.15     2045.40     36.07 o 
  -5  11   3     1816.40     1724.29     31.11 o 
  -4  11   3      213.87      214.48     10.36 o 
  -3  11   3        1.60        1.89      5.20 o 
  -1  11   3     2640.28     2703.40     54.99 o 
   0  11   3      240.00      228.37      9.68 o 
   1  11   3      464.01      401.39     11.69 o 
   2  11   3      821.15      762.53     17.86 o 
   3  11   3     2796.70     2830.07     41.67 o 
   4  11   3       38.98       25.29     10.10 o 
   5  11   3        1.61        8.23     12.41 o 
   6  11   3      888.11      819.06     29.92 o 
   7  11   3      149.63      210.78     21.44 o 
   8  11   3        3.06       38.49     23.25 o 
   9  11   3       30.04        0.39     22.75 o 
  10  11   3      109.20      130.36     53.35 o 
 -12  12   3        5.82        7.54     27.29 o 
 -11  12   3       67.00       83.47     27.72 o 
 -10  12   3      160.66      136.52     23.27 o 
  -9  12   3      205.93      250.35     17.59 o 
  -8  12   3      182.42      155.59     21.25 o 
  -7  12   3       20.59       26.09     14.99 o 
  -6  12   3       14.85       12.05      9.81 o 
  -5  12   3       73.51       61.68     10.15 o 
  -4  12   3        5.29       -3.84      8.18 o 
  -3  12   3      360.83      423.54     16.20 o 
  -2  12   3       20.76       23.43      7.68 o 
  -1  12   3       16.35       16.83      7.91 o 
   0  12   3        3.65       13.50      7.59 o 
   1  12   3      365.19      339.58     12.28 o 
   2  12   3     1731.93     1769.51     32.07 o 
   3  12   3       36.51       44.55      9.69 o 
   4  12   3      314.26      295.05     23.14 o 
   5  12   3      146.77      139.74     16.79 o 
   6  12   3       58.78       79.42     17.47 o 
   7  12   3       57.93       77.43     25.77 o 
   8  12   3        4.27      -11.16     21.01 o 
   9  12   3       37.61       15.75     23.00 o 
 -11  13   3        4.78      -15.69     23.70 o 
 -10  13   3       11.86       -2.34     17.97 o 
  -9  13   3        4.00        6.07     17.10 o 
  -8  13   3      124.10      124.30     14.94 o 
  -7  13   3        1.21       16.21     13.76 o 
  -6  13   3        5.89        7.57     10.54 o 
  -5  13   3      508.05      479.78     16.49 o 
  -4  13   3      132.42      132.52     10.51 o 
  -3  13   3       22.78       22.89      8.60 o 
  -2  13   3      333.45      314.57     13.63 o 
  -1  13   3      532.35      511.15     16.21 o 
   0  13   3       32.43       35.37      8.65 o 
   1  13   3       91.70       62.02      9.36 o 
   2  13   3      320.34      285.21     16.26 o 
   3  13   3      232.69      269.32     13.28 o 
   4  13   3        2.67        2.45     12.30 o 
   5  13   3      115.15      113.17     17.00 o 
   6  13   3       73.92       79.71     18.43 o 
   7  13   3        1.53      -10.41     23.59 o 
   8  13   3       81.96       63.34     25.39 o 
   9  13   3       50.45        1.87     52.15 o 
 -10  14   3       26.35       22.62     28.69 o 
  -9  14   3        0.50       -9.42     16.73 o 
  -8  14   3      102.61       68.23     14.70 o 
  -7  14   3      277.28      322.93     15.54 o 
  -6  14   3      592.33      630.93     19.70 o 
  -5  14   3      167.99      134.55     11.77 o 
  -4  14   3      812.94      899.02     22.68 o 
  -3  14   3     1442.47     1468.77     28.79 o 
  -2  14   3      344.42      300.10     12.61 o 
  -1  14   3       16.01       -1.77      8.86 o 
   0  14   3      831.45      877.13     21.92 o 
   1  14   3     1864.04     1895.76     34.57 o 
   2  14   3      228.15      229.55     14.69 o 
   3  14   3      352.83      372.87     20.19 o 
   4  14   3      591.81      594.21     21.25 o 
   5  14   3      892.80      982.52     34.09 o 
   6  14   3        1.65        7.74     20.99 o 
   7  14   3        7.56       18.46     23.58 o 
   8  14   3      465.75      521.03    105.98 o 
 -10  15   3      161.89      189.92     44.66 o 
  -9  15   3      225.29      190.25     30.18 o 
  -8  15   3      166.55      134.69     21.36 o 
  -7  15   3       86.34       98.44     18.23 o 
  -6  15   3      517.05      520.91     18.74 o 
  -5  15   3     1367.29     1326.35     28.55 o 
  -4  15   3      430.60      382.34     14.84 o 
  -3  15   3      322.50      302.75     13.34 o 
  -2  15   3     2163.33     2108.37     37.95 o 
  -1  15   3      871.85      863.73     22.37 o 
   0  15   3      366.20      362.13     14.26 o 
   1  15   3      416.14      366.50     14.66 o 
   2  15   3      628.87      651.18     24.54 o 
   3  15   3      929.68      893.38     27.22 o 
   4  15   3      216.30      240.44     16.98 o 
   5  15   3       96.81       70.52     18.24 o 
   6  15   3      381.01      360.38     24.17 o 
   7  15   3       98.59      131.30     44.00 o 
   8  15   3       78.15       96.58     26.98 o 
 -10  16   3        5.54       15.26     42.50 o 
  -9  16   3        6.89       44.04     28.32 o 
  -8  16   3        3.12      -20.29     20.29 o 
  -7  16   3      120.31       85.04     17.84 o 
  -6  16   3        0.70      -15.14     15.14 o 
  -5  16   3        8.47        2.23     14.63 o 
  -4  16   3      129.90      136.86     15.66 o 
  -3  16   3      302.20      305.43     13.96 o 
  -2  16   3      432.64      453.90     15.80 o 
  -1  16   3        5.18        6.34     10.29 o 
   0  16   3      408.18      455.64     16.97 o 
   1  16   3       26.31       27.89     11.18 o 
   2  16   3      135.69      140.16     13.11 o 
   3  16   3        0.77       -4.97     13.61 o 
   4  16   3       19.86       33.29     18.91 o 
   5  16   3      238.61      283.45     24.45 o 
   6  16   3       35.11       31.46     19.52 o 
   7  16   3       48.47       46.87     24.35 o 
  -9  17   3       26.14       30.72     29.15 o 
  -8  17   3      125.06       99.86     23.01 o 
  -7  17   3       19.26       17.36     21.04 o 
  -6  17   3       55.28       37.59     20.59 o 
  -5  17   3       43.94       48.39     16.27 o 
  -4  17   3        6.30       -8.98     14.76 o 
  -3  17   3       14.17       21.72     14.85 o 
  -2  17   3      966.21     1004.31     32.26 o 
  -1  17   3      287.77      268.37     18.13 o 
   0  17   3        6.05        8.69     13.50 o 
   1  17   3       66.47       51.67     12.10 o 
   2  17   3      145.23      134.28     13.51 o 
   3  17   3        0.62        3.11     14.39 o 
   4  17   3      128.68      130.64     18.74 o 
   5  17   3       18.38       20.48     18.57 o 
   6  17   3        1.36      -34.06     34.06 o 
   7  17   3       40.72       43.43     49.56 o 
  -8  18   3      111.72      148.90     32.57 o 
  -7  18   3      618.23      631.45     31.10 o 
  -6  18   3      300.73      304.04     24.67 o 
  -5  18   3       66.17       32.18     17.34 o 
  -4  18   3       60.70       61.00     16.86 o 
  -3  18   3      175.27      159.49     17.64 o 
  -2  18   3     1056.32     1088.53     59.06 o 
  -1  18   3        1.69       11.32     15.17 o 
   0  18   3      253.03      253.71     18.60 o 
   1  18   3      464.58      465.39     24.11 o 
   2  18   3      107.26       88.76     19.02 o 
   3  18   3      223.63      211.99     22.04 o 
   4  18   3      286.20      277.61     20.83 o 
   5  18   3      189.78      197.29     20.65 o 
   6  18   3       24.44       43.52     21.23 o 
  -8  19   3        8.91      -25.01     29.61 o 
  -7  19   3      370.41      435.25     43.07 o 
  -6  19   3        8.91       -4.45     30.03 o 
  -5  19   3      527.07      513.79     24.93 o 
  -4  19   3       14.09       38.84     17.79 o 
  -3  19   3       10.48        2.09     16.64 o 
  -2  19   3      265.24      272.16     21.11 o 
  -1  19   3      150.75      172.32     18.52 o 
   0  19   3      254.37      297.04     20.43 o 
   1  19   3      143.66      115.55     23.90 o 
   2  19   3      600.00      633.90     26.10 o 
   3  19   3      833.12      870.40     42.86 o 
   4  19   3       60.47       17.51     25.59 o 
   5  19   3        7.39       19.76     27.71 o 
  -7  20   3      106.36      129.63     31.91 o 
  -6  20   3        1.42       17.88     20.27 o 
  -5  20   3        0.44       -3.70     18.73 o 
  -4  20   3       79.75       67.10     21.69 o 
  -3  20   3       90.62       89.39     19.19 o 
  -2  20   3      136.87      137.67     19.36 o 
  -1  20   3       16.39      -17.19     17.19 o 
   0  20   3        3.57      -13.40     17.28 o 
   1  20   3      100.87      114.62     19.52 o 
   2  20   3        1.80      -12.81     25.85 o 
   3  20   3        2.39       15.72     26.49 o 
   4  20   3       15.16       10.54     30.90 o 
  -5  21   3       55.82       44.56     20.88 o 
  -4  21   3       63.23       43.40     20.06 o 
  -3  21   3      116.83      127.18     24.37 o 
  -2  21   3        8.32       -8.08     18.61 o 
  -1  21   3       95.14       45.68     19.39 o 
   0  21   3       75.30       69.22     19.38 o 
   1  21   3       94.07       75.91     19.93 o 
   2  21   3       96.15       62.64     41.44 o 
   3  21   3       47.10       43.07     27.80 o 
  -3  22   3       63.97       72.56     21.11 o 
  -2  22   3        1.91       24.73     20.19 o 
  -1  22   3      150.74      133.50     21.46 o 
   0  22   3        4.31        0.83     19.54 o 
   1  22   3       18.09        1.07     29.43 o 
 -14   0   4      164.29      147.14     60.22 o 
 -13   0   4       90.07      105.91     32.03 o 
 -12   0   4      145.82       67.43     24.92 o 
 -11   0   4      162.74      152.45     23.03 o 
 -10   0   4      651.44      557.94     37.97 o 
  -9   0   4     6114.52     5872.27     96.13 o 
  -8   0   4     2040.63     1955.74     37.53 o 
  -7   0   4     1986.65     1721.96     32.65 o 
  -6   0   4     2563.62     2512.10     48.52 o 
  -5   0   4     8992.06     9379.42    201.89 o 
  -3   0   4     1875.67     1482.02    235.14 o 
  -2   0   4    26501.21    30283.81    972.77 o 
  -1   0   4    12159.31    13201.01    289.55 o 
   1   0   4      391.35      391.41     24.52 o 
   2   0   4    10406.01    11084.27    252.50 o 
   3   0   4     8116.23     7896.65    171.49 o 
   4   0   4       96.81      121.85     12.85 o 
   5   0   4     3297.50     3170.28     76.10 o 
   6   0   4     5175.33     5192.33    176.92 o 
   7   0   4      278.42      209.16     20.30 o 
   8   0   4      220.92      245.83     30.42 o 
   9   0   4      223.91      196.02     32.59 o 
  10   0   4      177.74      184.07     35.13 o 
  11   0   4       88.86      108.53     35.67 o 
 -14   1   4      226.72      278.45     25.56 o 
 -13   1   4       30.97       83.55     23.84 o 
 -12   1   4      117.24      102.59     18.03 o 
 -11   1   4      689.95      699.01     40.83 o 
 -10   1   4       53.98       36.09     11.07 o 
  -9   1   4      443.10      455.26     15.68 o 
  -8   1   4     1147.64     1165.09     20.13 o 
  -7   1   4      658.27      688.30     13.28 o 
  -6   1   4      282.44      262.02      7.26 o 
  -5   1   4     2280.32     2679.22     44.13 o 
  -4   1   4      980.12     1015.00     44.64 o 
  -2   1   4       47.20       31.78      3.10 o 
  -1   1   4      370.28      378.39      9.12 o 
   0   1   4     7849.78     8307.55    151.09 o 
   2   1   4     2348.73     2250.81     51.70 o 
   3   1   4     2319.77     2534.10     41.87 o 
   4   1   4      795.84      730.22     19.03 o 
   5   1   4     2236.21     2118.77     34.91 o 
   6   1   4      426.84      386.86     15.23 o 
   7   1   4       21.71       -4.00     12.84 o 
   8   1   4      197.55      172.46     17.22 o 
   9   1   4       62.85      113.18     21.31 o 
  10   1   4       10.23       24.13     21.63 o 
  11   1   4       20.05        3.94     22.32 o 
 -14   2   4      154.60      141.92     22.30 o 
 -13   2   4       31.57       42.48     19.53 o 
 -12   2   4        8.43       30.79     17.34 o 
 -11   2   4       14.16       15.33     15.19 o 
 -10   2   4      100.92       98.79     12.05 o 
  -9   2   4      317.41      279.63     12.55 o 
  -8   2   4       72.47       85.87      7.62 o 
  -7   2   4       79.06       73.73      6.40 o 
  -6   2   4     1045.54     1117.41     16.94 o 
  -5   2   4      707.20      800.11     18.95 o 
  -4   2   4     1890.43     2150.19     28.39 o 
  -3   2   4      971.99     1062.37     21.00 o 
  -2   2   4      135.81      137.61      5.93 o 
  -1   2   4        5.74       13.62      3.53 o 
   0   2   4      246.43      202.95      6.48 o 
   1   2   4      177.97      152.76      5.52 o 
   2   2   4        0.55        1.10      4.23 o 
   3   2   4      166.01      164.43      5.86 o 
   4   2   4       95.52       96.45      7.35 o 
   5   2   4      305.74      272.14     15.50 o 
   6   2   4      536.35      506.40     25.37 o 
   7   2   4       98.85       80.64     12.69 o 
   8   2   4        7.07       10.23     15.09 o 
   9   2   4       11.47       -8.53     19.68 o 
  10   2   4       46.15       43.00     21.24 o 
  11   2   4       43.21       35.69     24.49 o 
 -14   3   4        2.54        9.21     20.14 o 
 -13   3   4       12.68        0.25     19.29 o 
 -12   3   4       16.68       17.57     17.33 o 
 -11   3   4      272.17      321.94     18.84 o 
 -10   3   4      337.14      301.94     14.83 o 
  -9   3   4      158.94      166.12     10.42 o 
  -8   3   4      536.67      522.23     13.54 o 
  -7   3   4      929.26      908.11     20.81 o 
  -6   3   4      361.91      394.99      9.41 o 
  -5   3   4     2942.39     3461.68     45.48 o 
  -4   3   4     7602.06     8525.90    132.07 o 
  -3   3   4      181.99      172.88      6.76 o 
  -2   3   4       36.77       54.18      4.12 o 
  -1   3   4      494.63      500.40     11.15 o 
   0   3   4     4495.87     4994.48     79.29 o 
   1   3   4      654.61      579.17     14.71 o 
   2   3   4       31.20       18.40      4.15 o 
   3   3   4      341.47      372.41     10.32 o 
   4   3   4     1388.23     1338.37     21.51 o 
   5   3   4      885.83      900.71     20.82 o 
   6   3   4      379.05      395.07     13.82 o 
   7   3   4      222.59      190.29     13.96 o 
   8   3   4      966.82      939.72     36.91 o 
   9   3   4        4.36       17.36     25.70 o 
  10   3   4        8.90       -1.88     19.62 o 
  11   3   4      155.40      152.28     39.40 o 
 -14   4   4      133.36      180.59     22.85 o 
 -13   4   4      255.61      266.89     25.12 o 
 -12   4   4      177.52      208.53     46.06 o 
 -11   4   4       34.64       22.51     18.55 o 
 -10   4   4     1758.71     1763.09     37.90 o 
  -9   4   4     2044.87     1935.18     34.84 o 
  -8   4   4      720.60      794.91     24.76 o 
  -7   4   4      565.45      543.16     14.12 o 
  -6   4   4     4865.79     4708.29     67.67 o 
  -5   4   4     5920.66     6489.36     71.99 o 
  -4   4   4       30.71       27.29      4.04 o 
  -3   4   4     2838.26     3101.04     37.61 o 
  -2   4   4     8687.51     9157.93    164.32 o 
  -1   4   4    12785.68    13520.68    211.19 o 
   0   4   4     2486.11     2900.97     47.62 o 
   1   4   4    16942.94    17843.40    246.73 o 
   2   4   4     7018.75     6759.32     86.80 o 
   3   4   4     3139.93     2994.95     40.80 o 
   4   4   4      348.94      348.53     11.58 o 
   5   4   4     3370.44     3337.34     57.42 o 
   6   4   4     3359.99     3287.26     72.74 o 
   7   4   4      846.66      976.24     46.47 o 
   8   4   4       41.22       25.24     13.22 o 
   9   4   4      373.72      319.93     25.16 o 
  10   4   4      184.00      290.69    114.95 o 
 -14   5   4        8.49      -13.48     22.17 o 
 -13   5   4        0.44        7.37     20.67 o 
 -12   5   4      192.18      168.21     21.67 o 
 -11   5   4       92.40       98.34     23.68 o 
 -10   5   4      385.67      404.95     18.19 o 
  -9   5   4      535.68      531.32     20.90 o 
  -8   5   4     1766.13     1580.11     26.69 o 
  -7   5   4      925.68      906.64     18.55 o 
  -6   5   4      311.74      299.17      7.91 o 
  -5   5   4      157.76      225.31      7.45 o 
  -4   5   4     4253.92     4437.40     58.31 o 
  -3   5   4     4038.67     4030.58     45.14 o 
  -2   5   4        3.56       13.03      3.45 o 
  -1   5   4     1512.32     2042.09     30.65 o 
   0   5   4     8453.14     9111.65    106.92 o 
   1   5   4     6342.73     6320.49     74.69 o 
   2   5   4     1662.25     1585.38     21.76 o 
   3   5   4     1883.03     1801.90     26.96 o 
   4   5   4       54.21       52.47      7.75 o 
   5   5   4       15.76        2.72     10.22 o 
   6   5   4        0.58       12.16     13.64 o 
   7   5   4        5.94       17.85     15.79 o 
   8   5   4      437.05      502.48     36.68 o 
   9   5   4       40.50       28.31     28.32 o 
  10   5   4       93.55      116.20     61.46 o 
 -13   6   4       55.13       61.94     24.13 o 
 -12   6   4       14.39      -15.20     19.12 o 
 -11   6   4       14.79        3.32     17.08 o 
 -10   6   4      183.70      222.21     15.79 o 
  -9   6   4        2.68       17.94      9.89 o 
  -8   6   4      284.64      278.43     10.85 o 
  -7   6   4       71.34       60.57      7.35 o 
  -6   6   4       10.16       23.36      4.91 o 
  -5   6   4     1150.78     1404.71     20.42 o 
  -4   6   4       71.83       69.31      6.13 o 
  -3   6   4      340.52      387.18     13.43 o 
  -2   6   4     1100.31     1088.99     17.30 o 
  -1   6   4      440.05      525.84     11.06 o 
   0   6   4     2181.66     2852.03     38.32 o 
   1   6   4     4953.00     5298.29     60.55 o 
   2   6   4      378.84      466.51     11.83 o 
   3   6   4     1139.97     1033.55     23.85 o 
   4   6   4       59.61       98.36      8.79 o 
   5   6   4      465.23      509.87     30.77 o 
   6   6   4      164.71      111.65     15.68 o 
   7   6   4      358.03      379.22     22.11 o 
   8   6   4       20.58       24.60     19.31 o 
   9   6   4        2.15       31.32     21.41 o 
  10   6   4        2.54      -27.52     27.52 o 
 -13   7   4       23.27       14.11     20.31 o 
 -12   7   4       53.38       85.54     20.15 o 
 -11   7   4        6.43       24.12     17.32 o 
 -10   7   4        2.48       -2.56     16.04 o 
  -9   7   4      205.20      178.75     12.21 o 
  -8   7   4      808.36      782.70     18.78 o 
  -7   7   4      921.01      844.28     16.80 o 
  -6   7   4        3.31        8.66      6.46 o 
  -5   7   4      330.49      369.12      9.46 o 
  -4   7   4      104.01       63.41      4.57 o 
  -3   7   4     5852.29     5973.08     66.41 o 
  -2   7   4       85.72       65.16      6.51 o 
  -1   7   4     3553.65     3838.12     56.23 o 
   0   7   4     1650.10     1864.69     24.64 o 
   1   7   4     2556.56     2683.35     31.74 o 
   2   7   4      604.64      637.54     15.62 o 
   3   7   4      333.58      342.38     11.79 o 
   4   7   4      595.36      550.58     27.43 o 
   5   7   4       36.37       47.28     13.12 o 
   6   7   4      257.83      221.76     17.99 o 
   7   7   4      291.54      290.97     21.21 o 
   8   7   4       58.97       86.15     20.79 o 
   9   7   4       37.16       58.22     22.59 o 
  10   7   4        0.38       -4.42     31.67 o 
 -13   8   4      298.97      295.75     28.42 o 
 -12   8   4      275.45      306.69     63.77 o 
 -11   8   4        8.99        6.37     19.87 o 
 -10   8   4      354.64      377.27     18.07 o 
  -9   8   4     1627.17     1712.60     35.85 o 
  -8   8   4      509.89      491.71     13.35 o 
  -7   8   4      216.65      218.08     13.47 o 
  -6   8   4     2634.35     2681.31     39.01 o 
  -5   8   4     1214.28     1177.80     32.05 o 
  -4   8   4      504.11      486.64     12.41 o 
  -3   8   4       92.50      124.47      5.03 o 
  -2   8   4     9696.54    10178.06    118.12 o 
  -1   8   4     1706.35     1489.17     19.10 o 
   0   8   4       42.16       34.34      4.49 o 
   1   8   4      948.57     1026.35     15.29 o 
   2   8   4     3589.40     3640.37     55.15 o 
   3   8   4     2697.64     2562.00     48.47 o 
   4   8   4      312.92      273.75     14.22 o 
   5   8   4      831.20      864.55     39.17 o 
   6   8   4     2111.96     2204.10     51.63 o 
   7   8   4     1001.27     1170.31     38.60 o 
   8   8   4        7.92       -0.25     20.28 o 
   9   8   4      137.68      126.48     29.27 o 
  10   8   4      141.86      198.88     27.30 o 
 -13   9   4        1.39      -18.22     29.54 o 
 -12   9   4       26.44        0.04     22.31 o 
 -11   9   4        7.27       37.74     43.27 o 
 -10   9   4      155.13      113.68     16.13 o 
  -9   9   4      223.24      252.77     16.00 o 
  -8   9   4      494.79      516.14     15.31 o 
  -7   9   4     1230.28     1207.35     23.53 o 
  -6   9   4      315.33      319.44     11.10 o 
  -5   9   4     1114.88     1093.09     20.38 o 
  -4   9   4      716.19      707.36     17.33 o 
  -3   9   4      439.71      443.18     10.99 o 
  -2   9   4        6.28        1.28      3.61 o 
  -1   9   4       60.80       63.90      4.38 o 
   0   9   4     4182.48     4118.84     50.60 o 
   1   9   4     2073.91     2202.19     32.25 o 
   2   9   4       17.40       17.63      6.45 o 
   3   9   4      152.99      175.06     10.28 o 
   4   9   4      142.43      152.95     12.27 o 
   5   9   4     1058.72     1025.29     28.36 o 
   6   9   4       77.71      131.26     17.86 o 
   7   9   4        4.91       16.32     18.15 o 
   8   9   4      614.57      691.62     51.79 o 
   9   9   4       92.38      156.53     25.06 o 
  10   9   4       25.15       77.33     25.39 o 
 -13  10   4        4.88       31.19     33.55 o 
 -12  10   4      394.82      493.47     47.19 o 
 -11  10   4        2.14      -12.11     30.25 o 
 -10  10   4       12.61       -5.88     13.86 o 
  -9  10   4       20.56        1.37     17.34 o 
  -8  10   4       42.14       36.74     11.07 o 
  -7  10   4        2.27        4.24      9.54 o 
  -6  10   4      643.69      638.09     16.98 o 
  -5  10   4      259.61      284.42     10.46 o 
  -4  10   4       42.02       42.23      8.48 o 
  -3  10   4      241.14      227.20      8.63 o 
  -2  10   4     1993.91     2117.23     33.66 o 
  -1  10   4      511.91      458.37     10.70 o 
   0  10   4      214.00      205.75      9.58 o 
   1  10   4      947.79     1054.64     19.57 o 
   2  10   4      172.39      187.38      9.30 o 
   3  10   4        3.93       -0.03      8.69 o 
   4  10   4      727.83      718.11     29.29 o 
   5  10   4        7.77        9.40     12.39 o 
   6  10   4       20.67       17.71     17.64 o 
   7  10   4       61.63       50.97     19.66 o 
   8  10   4        4.01      -12.36     20.94 o 
   9  10   4        6.23      -23.03     23.03 o 
 -12  11   4       19.94       12.02     30.81 o 
 -11  11   4        2.97       13.25     30.47 o 
 -10  11   4        3.41        9.06     30.27 o 
  -9  11   4       77.90       62.65     17.00 o 
  -8  11   4      179.45      155.39     13.08 o 
  -7  11   4      319.03      306.97     13.91 o 
  -6  11   4      355.42      328.83     13.38 o 
  -5  11   4       43.88       58.51      8.98 o 
  -4  11   4      502.32      487.16     15.21 o 
  -3  11   4       94.05       75.89      7.28 o 
  -2  11   4       33.68       33.37      6.47 o 
  -1  11   4        4.71       -6.10      6.10 o 
   0  11   4     1337.63     1272.41     22.35 o 
   1  11   4      102.91       85.99      7.93 o 
   2  11   4      507.26      621.27     26.39 o 
   3  11   4       92.76       83.33     11.96 o 
   4  11   4       59.44       65.40     12.49 o 
   5  11   4      209.03      221.78     16.04 o 
   6  11   4      243.71      242.24     20.71 o 
   7  11   4       74.53      100.47     21.03 o 
   8  11   4        4.68       23.55     22.26 o 
   9  11   4        2.61      -11.21     23.59 o 
 -12  12   4       78.87       91.94     31.33 o 
 -11  12   4      202.38      239.06     34.58 o 
 -10  12   4      398.72      411.16     28.62 o 
  -9  12   4      351.62      369.83     22.22 o 
  -8  12   4      195.98      167.55     13.76 o 
  -7  12   4       14.62       -2.43     10.59 o 
  -6  12   4     1101.38     1199.15     26.38 o 
  -5  12   4     2098.95     2091.45     40.66 o 
  -4  12   4      326.88      313.91     12.34 o 
  -3  12   4      602.41      625.40     27.22 o 
  -2  12   4     2791.50     2846.14     45.36 o 
  -1  12   4     1960.82     1914.85     30.22 o 
   0  12   4      255.86      210.37     11.02 o 
   1  12   4     1362.00     1470.93     29.83 o 
   2  12   4     1054.31     1075.70     22.04 o 
   3  12   4     1003.99     1047.65     25.18 o 
   4  12   4      281.13      241.37     15.61 o 
   5  12   4      465.72      459.35     20.13 o 
   6  12   4      731.98      844.78     33.30 o 
   7  12   4       50.40       51.14     21.26 o 
   8  12   4        3.00        3.06     37.29 o 
   9  12   4      148.97      226.17     27.31 o 
 -11  13   4      132.85      109.81     30.42 o 
 -10  13   4        6.03       -5.48     18.77 o 
  -9  13   4      145.73      162.46     21.85 o 
  -8  13   4      965.30      942.14     26.33 o 
  -7  13   4       42.40       34.67     11.81 o 
  -6  13   4        6.30       18.77     10.61 o 
  -5  13   4      329.56      328.56     13.89 o 
  -4  13   4      798.84      718.60     20.24 o 
  -3  13   4     1197.41     1241.06     25.49 o 
  -2  13   4       72.95       77.36      9.22 o 
  -1  13   4      276.61      257.23     11.62 o 
   0  13   4      830.49      946.99     22.44 o 
   1  13   4      384.95      366.35     15.46 o 
   2  13   4      588.56      598.33     18.20 o 
   3  13   4      827.13      877.61     26.51 o 
   4  13   4      668.97      674.03     37.89 o 
   5  13   4      627.31      664.58     27.88 o 
   6  13   4        8.50       -8.98     18.47 o 
   7  13   4       23.34       43.22     21.33 o 
   8  13   4      130.01      155.73     36.51 o 
 -11  14   4       74.46      101.95     28.87 o 
 -10  14   4        2.24       -9.99     18.87 o 
  -9  14   4      126.13       83.75     18.94 o 
  -8  14   4        3.52        3.98     13.30 o 
  -7  14   4       37.06       55.56     12.76 o 
  -6  14   4       12.52       -0.51     14.29 o 
  -5  14   4      133.68      130.18     12.12 o 
  -4  14   4       34.73       36.44     10.28 o 
  -3  14   4       46.90       52.87     10.06 o 
  -2  14   4      546.85      582.08     17.85 o 
  -1  14   4      429.69      460.15     15.00 o 
   0  14   4      238.79      205.72     11.82 o 
   1  14   4      222.30      230.12     12.61 o 
   2  14   4       88.21       96.50     11.55 o 
   3  14   4      471.70      504.25     25.78 o 
   4  14   4        3.36      -14.63     15.62 o 
   5  14   4       16.92      -16.13     18.32 o 
   6  14   4      188.24      171.95     25.39 o 
   7  14   4        9.90       14.43     24.48 o 
   8  14   4       69.01       64.56     27.32 o 
 -10  15   4       33.98       41.31     28.86 o 
  -9  15   4       10.30       15.60     18.00 o 
  -8  15   4       60.08       73.30     15.57 o 
  -7  15   4       16.22       22.90     13.92 o 
  -6  15   4      155.20      182.49     16.55 o 
  -5  15   4       46.07       30.76     11.56 o 
  -4  15   4      299.63      277.69     13.92 o 
  -3  15   4       39.99       19.74     10.53 o 
  -2  15   4        1.65       10.59      9.97 o 
  -1  15   4      218.82      204.85     14.09 o 
   0  15   4        3.69       -2.84     10.20 o 
   1  15   4       26.21       37.77     11.19 o 
   2  15   4        9.35       -7.92     11.15 o 
   3  15   4      149.95      135.77     17.49 o 
   4  15   4       78.42       85.91     25.46 o 
   5  15   4       16.29       31.15     18.52 o 
   6  15   4       27.10        1.66     23.41 o 
   7  15   4        6.22        6.13     24.60 o 
 -10  16   4       90.76       50.18     30.56 o 
  -9  16   4      101.94      105.46     29.28 o 
  -8  16   4      288.44      261.17     19.73 o 
  -7  16   4       83.18       56.72     13.73 o 
  -6  16   4       27.19       28.00     12.59 o 
  -5  16   4     1654.75     1717.23     34.30 o 
  -4  16   4       89.00      100.17     12.26 o 
  -3  16   4      416.94      457.21     16.52 o 
  -2  16   4      755.79      797.36     30.41 o 
  -1  16   4      783.79      796.17     24.75 o 
   0  16   4        6.99        2.45     11.00 o 
   1  16   4      421.57      437.74     16.86 o 
   2  16   4      605.27      605.14     20.25 o 
   3  16   4       51.43       77.18     17.31 o 
   4  16   4       44.76       37.32     18.10 o 
   5  16   4      114.39      145.82     20.96 o 
   6  16   4      306.53      274.51     34.64 o 
   7  16   4       38.76       78.98     26.11 o 
  -9  17   4       39.30       37.59     29.30 o 
  -8  17   4       46.56       35.12     27.44 o 
  -7  17   4      747.63      749.98     42.66 o 
  -6  17   4      300.36      301.11     20.58 o 
  -5  17   4       95.98      100.38     21.19 o 
  -4  17   4     1025.40      962.32     25.27 o 
  -3  17   4      220.12      228.98     14.34 o 
  -2  17   4       83.33       90.32     12.54 o 
  -1  17   4      268.13      269.39     14.56 o 
   0  17   4      567.00      606.05     19.89 o 
   1  17   4      248.25      241.31     15.14 o 
   2  17   4      211.25      246.85     19.42 o 
   3  17   4        5.00      -16.93     16.93 o 
   4  17   4       22.96       19.01     18.60 o 
   5  17   4      217.44      200.06     22.30 o 
   6  17   4       11.24       28.09     23.89 o 
  -9  18   4       10.36       40.86     30.90 o 
  -8  18   4       24.22       19.29     36.27 o 
  -7  18   4      143.69      178.85     20.81 o 
  -6  18   4      178.09      153.11     19.52 o 
  -5  18   4      267.18      238.60     19.76 o 
  -4  18   4        0.27       -8.60     15.74 o 
  -3  18   4      307.80      336.35     20.27 o 
  -2  18   4      359.63      318.51     19.61 o 
  -1  18   4       28.26       17.06     12.31 o 
   0  18   4       21.88       19.84     12.61 o 
   1  18   4        4.08        0.06     13.12 o 
   2  18   4      197.15      213.41     21.28 o 
   3  18   4      161.48      175.84     20.11 o 
   4  18   4        1.24       29.01     22.10 o 
   5  18   4        0.28      -11.02     30.24 o 
  -8  19   4       20.45       -5.21     39.24 o 
  -7  19   4        1.64      -24.11     27.29 o 
  -6  19   4        0.64      -18.28     18.28 o 
  -5  19   4       23.78       -1.83     18.84 o 
  -4  19   4       91.73       80.80     18.19 o 
  -3  19   4       68.53       37.84     17.19 o 
  -2  19   4      324.93      330.00     43.52 o 
  -1  19   4       51.19       30.46     21.99 o 
   0  19   4       99.07      118.10     17.72 o 
   1  19   4       12.38        8.49     18.87 o 
   2  19   4       62.50       76.11     17.68 o 
   3  19   4       18.83       14.42     17.71 o 
   4  19   4        1.44       -4.26     18.63 o 
   5  19   4        3.81      -18.81     19.27 o 
  -7  20   4        5.15       16.64     70.18 o 
  -6  20   4      219.65      211.91     26.65 o 
  -5  20   4       72.69       90.90     19.94 o 
  -4  20   4       24.76       28.72     18.86 o 
  -3  20   4       93.01      121.27     19.28 o 
  -2  20   4      376.38      337.33     22.15 o 
  -1  20   4        5.03      -10.68     18.87 o 
   0  20   4        0.09        9.32     20.40 o 
   1  20   4      162.44      125.45     21.78 o 
   2  20   4       90.00       95.42     26.67 o 
   3  20   4       31.78      109.69     27.71 o 
   4  20   4        0.57      -22.19     69.15 o 
  -5  21   4        7.27       -1.06     23.97 o 
  -4  21   4       35.85       44.58     19.62 o 
  -3  21   4      185.35      174.39     21.19 o 
  -2  21   4        7.19       11.79     18.70 o 
  -1  21   4      586.54      585.14     30.74 o 
   0  21   4      421.39      393.35     43.00 o 
   1  21   4      191.83      150.30     28.41 o 
   2  21   4       24.88       75.99     27.45 o 
  -3  22   4       18.32       20.48     23.55 o 
  -2  22   4      160.21      180.77     25.98 o 
  -1  22   4      474.98      435.87     29.63 o 
   0  22   4       92.07       70.52     27.04 o 
 -14   1   5      150.64      183.40     23.17 o 
 -13   1   5        2.62       -6.07     18.25 o 
 -12   1   5        4.14      -15.83     15.83 o 
 -11   1   5      213.41      223.15     16.84 o 
 -10   1   5       92.25       96.20      9.67 o 
  -9   1   5      224.20      189.61      9.01 o 
  -8   1   5      165.75      170.17      9.75 o 
  -7   1   5      982.25     1034.62     18.81 o 
  -6   1   5      914.03      960.50     18.20 o 
  -5   1   5     1003.25      940.63     14.79 o 
  -4   1   5     5068.86     4876.39    304.16 o 
   0   1   5      356.19      488.27      9.38 o 
   1   1   5     4284.73     4333.81     61.16 o 
   2   1   5     2126.88     1933.03     53.54 o 
   3   1   5     2664.96     2605.39     50.13 o 
   4   1   5      232.58      222.51     12.07 o 
   5   1   5      226.92      187.43     11.50 o 
   6   1   5       11.77       11.04     10.74 o 
   7   1   5        1.83      -13.03     13.03 o 
   8   1   5        9.59        0.00     15.51 o 
   9   1   5      169.19      141.41     26.13 o 
  10   1   5       96.89       98.78     22.08 o 
 -14   2   5        2.66       15.85     25.82 o 
 -13   2   5      462.92      511.41     24.63 o 
 -12   2   5      365.52      347.04     20.51 o 
 -11   2   5      677.28      621.85     36.24 o 
 -10   2   5        9.69        9.15      9.51 o 
  -9   2   5       21.75       21.23      8.40 o 
  -8   2   5     1441.55     1474.84     24.88 o 
  -7   2   5     3695.44     3789.60     51.15 o 
  -6   2   5        1.69        2.96      4.53 o 
  -5   2   5     8762.17     8620.95    119.02 o 
  -4   2   5     8123.32     8517.45    153.37 o 
  -3   2   5     2930.31     2793.81    177.83 o 
   0   2   5     4756.78     4698.75     85.03 o 
   1   2   5      387.29      469.46     21.77 o 
   2   2   5      454.33      433.10     18.83 o 
   3   2   5     5025.64     4791.62     76.87 o 
   4   2   5     1087.88     1017.04     20.72 o 
   5   2   5      711.36      749.02     21.03 o 
   6   2   5       76.34       69.60     11.22 o 
   7   2   5      525.54      495.02     18.56 o 
   8   2   5      432.84      463.32     25.02 o 
   9   2   5        3.03       12.22     18.85 o 
  10   2   5        6.57       10.88     32.43 o 
 -14   3   5       25.57       44.07     22.18 o 
 -13   3   5      144.18      129.24     22.56 o 
 -12   3   5       73.11       61.33     19.24 o 
 -11   3   5      280.24      222.45     16.35 o 
 -10   3   5      884.98      855.51     23.46 o 
  -9   3   5      887.64      917.92     22.53 o 
  -8   3   5      168.23      209.13      9.47 o 
  -7   3   5      342.53      313.88      8.79 o 
  -6   3   5     3183.88     3425.75     42.20 o 
  -5   3   5     7338.27     7923.54    110.18 o 
  -4   3   5       17.04       22.31      4.16 o 
  -3   3   5     2913.63     3379.19     53.08 o 
  -2   3   5     2993.33     3055.05     70.67 o 
  -1   3   5     3585.25     3476.03     79.75 o 
   0   3   5     3561.05     3632.21     50.90 o 
   1   3   5     3484.44     3292.55     52.89 o 
   2   3   5     5578.27     5237.90     79.09 o 
   3   3   5      579.22      515.05     13.94 o 
   4   3   5      148.85      128.10     15.03 o 
   5   3   5       70.67       43.95     10.95 o 
   6   3   5     1647.11     1619.23     58.28 o 
   7   3   5       46.94       45.27     13.05 o 
   8   3   5       20.53       13.57     39.42 o 
   9   3   5      273.81      247.48     37.75 o 
  10   3   5      216.13      246.49     40.71 o 
 -14   4   5      119.35       88.52     22.84 o 
 -13   4   5      211.57      214.69     23.61 o 
 -12   4   5        0.52       30.39     33.60 o 
 -11   4   5        1.79        9.64     15.91 o 
 -10   4   5      316.13      319.63     14.58 o 
  -9   4   5       10.09       19.22      9.49 o 
  -8   4   5      158.17      116.65      8.46 o 
  -7   4   5        3.85       -0.66      4.58 o 
  -6   4   5      203.78      231.81      6.80 o 
  -5   4   5      281.30      371.50      9.11 o 
  -4   4   5     1082.12     1277.70     20.95 o 
  -3   4   5       95.36      119.14      7.29 o 
  -2   4   5       37.34       39.31      5.45 o 
  -1   4   5       56.08       68.34     11.10 o 
   0   4   5     4367.66     4982.54     79.79 o 
   1   4   5       82.43       76.90      4.46 o 
   2   4   5        0.04        3.72      3.84 o 
   3   4   5       51.86       51.39      6.85 o 
   4   4   5      573.09      541.65     16.68 o 
   5   4   5      337.42      349.76     15.40 o 
   6   4   5       17.70        1.78     14.10 o 
   7   4   5        0.25      -14.00     16.00 o 
   8   4   5       33.91       37.79     22.76 o 
   9   4   5       31.60       19.45     24.66 o 
  10   4   5       64.16       18.12     34.95 o 
 -14   5   5       17.77        5.95     21.36 o 
 -13   5   5       91.17      143.48     22.30 o 
 -12   5   5       97.19      115.01     19.77 o 
 -11   5   5       51.14       36.94     14.59 o 
 -10   5   5        7.74        1.40     11.06 o 
  -9   5   5     1598.91     1570.59     30.29 o 
  -8   5   5       60.56       55.30      8.65 o 
  -7   5   5       51.90       51.62      7.17 o 
  -6   5   5     1598.79     1673.26     28.02 o 
  -5   5   5     4388.51     4580.54     60.74 o 
  -4   5   5      295.71      330.82      8.63 o 
  -3   5   5     1452.70     1587.42     28.31 o 
  -2   5   5     2335.78     2609.96     39.10 o 
  -1   5   5     1035.86      748.39     30.07 o 
   0   5   5       36.29       35.10      4.06 o 
   1   5   5      377.12      349.44      9.82 o 
   2   5   5     1931.18     1842.96     27.16 o 
   3   5   5       18.25        4.92      4.70 o 
   4   5   5      742.72      772.11     22.52 o 
   5   5   5       16.31       20.61     11.02 o 
   6   5   5      864.46      859.34     38.61 o 
   7   5   5      212.84      233.82     20.36 o 
   8   5   5      150.30      151.74     21.73 o 
   9   5   5      275.49      310.33     28.51 o 
  10   5   5       56.33       72.66     29.39 o 
 -14   6   5        3.94       -2.81     21.05 o 
 -13   6   5        8.46        8.73     20.28 o 
 -12   6   5      329.73      306.03     26.75 o 
 -11   6   5      343.21      308.92     18.09 o 
 -10   6   5      528.31      506.50     28.41 o 
  -9   6   5     1074.74     1072.27     24.66 o 
  -8   6   5     3232.02     3152.64     48.92 o 
  -7   6   5      401.16      435.97     13.21 o 
  -6   6   5      308.53      326.08      9.89 o 
  -5   6   5     4601.22     4515.85     66.39 o 
  -4   6   5     5700.72     5506.24    159.26 o 
  -3   6   5     2779.57     2783.03     41.19 o 
  -2   6   5      558.90      580.38     12.00 o 
  -1   6   5     5137.53     5473.03     78.35 o 
   0   6   5     4947.34     4786.05     91.90 o 
   1   6   5       57.41       44.27      3.99 o 
   2   6   5       34.59       40.59      4.74 o 
   3   6   5     2970.79     2966.02     51.74 o 
   4   6   5     4551.93     4594.65     75.60 o 
   5   6   5     1706.03     1795.33     43.23 o 
   6   6   5      349.15      255.87     22.34 o 
   7   6   5      135.51      125.92     19.45 o 
   8   6   5      491.07      531.27     27.87 o 
   9   6   5       91.07       67.40     22.85 o 
  10   6   5       10.88      -28.90     28.90 o 
 -13   7   5       70.91       82.34     20.01 o 
 -12   7   5       51.24       60.18     18.87 o 
 -11   7   5       15.29       33.01     16.36 o 
 -10   7   5     1147.43     1119.35     29.78 o 
  -9   7   5     1620.34     1538.82     29.99 o 
  -8   7   5      155.94      146.15     12.17 o 
  -7   7   5      542.82      579.60     20.02 o 
  -6   7   5     2593.31     2622.93     37.93 o 
  -5   7   5      792.72      776.59     15.71 o 
  -4   7   5       19.00       17.80      4.01 o 
  -3   7   5     3295.05     3394.15     44.45 o 
  -2   7   5     5158.65     5332.71     76.98 o 
  -1   7   5     1852.32     2132.71     38.28 o 
   0   7   5      191.37      234.46      9.73 o 
   1   7   5      316.20      328.41      8.58 o 
   2   7   5     1658.34     1571.65     24.86 o 
   3   7   5     1643.08     1570.59     28.54 o 
   4   7   5      397.09      398.68     15.18 o 
   5   7   5     1383.78     1334.82     36.67 o 
   6   7   5      234.38      220.22     19.18 o 
   7   7   5      206.38      262.84     22.10 o 
   8   7   5       46.57       69.98     21.71 o 
   9   7   5      232.52      233.02     26.17 o 
 -13   8   5        4.54        5.17     21.66 o 
 -12   8   5      200.04      232.00     40.74 o 
 -11   8   5        9.43       -1.48     14.02 o 
 -10   8   5       19.89       22.15     13.67 o 
  -9   8   5      158.94      149.52     14.19 o 
  -8   8   5      253.44      217.28     13.74 o 
  -7   8   5        1.06        7.66      7.87 o 
  -6   8   5       54.25       67.39      7.60 o 
  -5   8   5      161.63      146.50      8.52 o 
  -4   8   5      835.26      953.25     14.73 o 
  -3   8   5       99.56      122.33      4.91 o 
  -2   8   5       36.75       58.76      5.87 o 
  -1   8   5      265.92      350.18      9.66 o 
   0   8   5      250.88      215.11      9.03 o 
   1   8   5       21.74       20.01      4.58 o 
   2   8   5      281.23      283.58      8.90 o 
   3   8   5      216.45      190.98     12.21 o 
   4   8   5       93.18       92.61     11.85 o 
   5   8   5      281.33      276.24     18.41 o 
   6   8   5        6.82       34.27     16.72 o 
   7   8   5      104.38       90.35     19.77 o 
   8   8   5       63.28       68.27     22.33 o 
   9   8   5       12.80       11.85     36.32 o 
 -13   9   5        3.12      -30.62     34.12 o 
 -12   9   5       15.53        0.01     18.91 o 
 -11   9   5       16.27       18.56     19.01 o 
 -10   9   5       58.22       72.87     17.66 o 
  -9   9   5       66.88       84.21     13.95 o 
  -8   9   5      635.54      582.77     18.02 o 
  -7   9   5        2.50       -6.13      9.87 o 
  -6   9   5      884.45      945.38     18.46 o 
  -5   9   5      609.36      608.81     19.61 o 
  -4   9   5       25.97       22.74      5.98 o 
  -3   9   5      675.01      666.87     20.12 o 
  -2   9   5     2949.12     2928.99     44.57 o 
  -1   9   5      469.17      455.65     16.27 o 
   0   9   5       74.40       68.18      4.73 o 
   1   9   5     1386.41     1468.86     24.13 o 
   2   9   5      606.13      659.54     16.56 o 
   3   9   5       22.54       19.19      9.81 o 
   4   9   5       59.25       64.00     11.75 o 
   5   9   5      176.98      191.51     17.67 o 
   6   9   5       45.94       71.90     17.97 o 
   7   9   5        1.39       -1.17     19.41 o 
   8   9   5       17.16       -4.67     22.10 o 
   9   9   5      104.70      113.46     25.14 o 
 -13  10   5      100.83       95.08     35.87 o 
 -12  10   5      712.45      864.82     60.45 o 
 -11  10   5      263.34      239.81     36.71 o 
 -10  10   5       77.78       94.00     49.73 o 
  -9  10   5      164.77      171.94     15.45 o 
  -8  10   5      747.55      858.87     24.03 o 
  -7  10   5      174.89      182.50     10.76 o 
  -6  10   5        1.18        8.72      7.16 o 
  -5  10   5     1448.15     1467.98     25.18 o 
  -4  10   5     2627.39     2622.37     38.08 o 
  -3  10   5     1540.58     1608.13     27.58 o 
  -2  10   5      378.83      388.53     10.04 o 
  -1  10   5     1081.40     1056.47     17.16 o 
   0  10   5     5448.70     5610.13     74.40 o 
   1  10   5      766.18      761.71     17.32 o 
   2  10   5     4925.60     4989.24     73.57 o 
   3  10   5     2884.16     3102.28     55.41 o 
   4  10   5      573.80      570.55     19.72 o 
   5  10   5      194.33      252.31     19.15 o 
   6  10   5      374.90      410.33     40.75 o 
   7  10   5       96.83       81.18     36.18 o 
   8  10   5       32.82       52.16     23.18 o 
   9  10   5        5.59        0.11     23.79 o 
 -12  11   5       25.94        3.96     31.93 o 
 -11  11   5      308.86      318.64     29.01 o 
 -10  11   5      149.97      175.30     25.27 o 
  -9  11   5      138.32      131.79     20.83 o 
  -8  11   5       21.08       23.26     12.95 o 
  -7  11   5      578.46      537.41     16.89 o 
  -6  11   5     2745.90     2712.24     37.62 o 
  -5  11   5     1272.01     1344.69     24.32 o 
  -4  11   5        1.54       -7.75      7.75 o 
  -3  11   5      280.81      288.40     10.05 o 
  -2  11   5     4487.31     4732.91     63.82 o 
  -1  11   5     1536.40     1556.95     25.63 o 
   0  11   5      220.99      228.56      9.37 o 
   1  11   5     2621.69     2835.39     41.45 o 
   2  11   5     3822.48     4052.32     69.04 o 
   3  11   5     1405.78     1441.11     32.82 o 
   4  11   5        5.99        2.07     12.50 o 
   5  11   5      374.80      407.07     22.29 o 
   6  11   5      677.27      787.19     52.07 o 
   7  11   5       33.62       21.65     21.30 o 
   8  11   5       54.51       29.52     23.56 o 
 -12  12   5       75.07       67.35     32.94 o 
 -11  12   5      134.17      171.12     63.40 o 
 -10  12   5        2.92       17.31     22.01 o 
  -9  12   5       54.06       43.28     15.39 o 
  -8  12   5      190.41      159.75     15.36 o 
  -7  12   5      266.37      234.92     13.64 o 
  -6  12   5      184.31      205.34     15.79 o 
  -5  12   5      778.69      853.95     21.90 o 
  -4  12   5        4.28        1.77      7.61 o 
  -3  12   5     1130.15     1174.32     22.22 o 
  -2  12   5      131.13      139.63      8.63 o 
  -1  12   5      599.52      636.18     16.49 o 
   0  12   5      377.19      359.56     15.07 o 
   1  12   5        9.25       17.00      8.03 o 
   2  12   5       21.36       14.24     10.81 o 
   3  12   5       20.06       22.84     12.19 o 
   4  12   5      420.99      385.71     18.44 o 
   5  12   5       79.62      115.78     18.42 o 
   6  12   5        1.94      -18.03     19.11 o 
   7  12   5        2.98      -18.50     21.37 o 
   8  12   5      171.19      180.42     25.79 o 
 -12  13   5        1.01       22.22     30.61 o 
 -11  13   5        1.94       21.15     24.67 o 
 -10  13   5       33.52       40.75     23.22 o 
  -9  13   5       74.54       55.45     16.18 o 
  -8  13   5       31.95       52.11     14.56 o 
  -7  13   5       35.04       34.34     11.87 o 
  -6  13   5      716.89      742.83     21.82 o 
  -5  13   5      666.03      702.03     21.11 o 
  -4  13   5       47.09       35.12      9.48 o 
  -3  13   5      237.22      260.99     12.00 o 
  -2  13   5      696.14      699.26     30.65 o 
  -1  13   5      584.30      570.22     23.29 o 
   0  13   5       89.99       91.71      9.11 o 
   1  13   5        7.55        2.20      8.75 o 
   2  13   5      620.76      608.97     20.65 o 
   3  13   5      173.44      214.29     16.96 o 
   4  13   5      253.50      252.82     17.30 o 
   5  13   5        3.07       33.87     18.32 o 
   6  13   5      125.23      113.01     28.29 o 
   7  13   5       21.11       -2.18     28.87 o 
   8  13   5       38.17       46.44     23.91 o 
 -11  14   5      758.31      817.21     41.54 o 
 -10  14   5      207.93      211.61     22.64 o 
  -9  14   5      166.33      163.86     20.31 o 
  -8  14   5      868.35      861.48     29.16 o 
  -7  14   5      488.71      453.76     17.82 o 
  -6  14   5       38.75       31.82     11.76 o 
  -5  14   5      771.74      763.46     22.47 o 
  -4  14   5     1738.13     1662.88     31.93 o 
  -3  14   5      474.50      473.51     22.22 o 
  -2  14   5      113.54      129.15     18.30 o 
  -1  14   5     1197.77     1144.31     25.44 o 
   0  14   5      678.62      649.69     18.88 o 
   1  14   5       11.91       18.71     10.31 o 
   2  14   5        9.72       16.64     14.08 o 
   3  14   5     2333.41     2330.43     53.76 o 
   4  14   5      783.88      811.14     31.08 o 
   5  14   5        4.47        2.61     18.45 o 
   6  14   5       71.12       56.69     21.20 o 
   7  14   5       81.58      105.67     24.14 o 
 -11  15   5       29.27       -2.81     33.37 o 
 -10  15   5       46.14       48.26     20.09 o 
  -9  15   5      223.75      226.13     21.90 o 
  -8  15   5        3.63      -15.56     15.56 o 
  -7  15   5      796.02      808.25     24.77 o 
  -6  15   5      839.45      840.78     24.83 o 
  -5  15   5      572.97      623.16     25.27 o 
  -4  15   5        3.47        6.53     10.87 o 
  -3  15   5      587.36      558.22     17.95 o 
  -2  15   5      346.85      351.11     18.96 o 
  -1  15   5      106.70      111.52     11.67 o 
   0  15   5       47.94       44.48     11.67 o 
   1  15   5      391.84      419.55     17.95 o 
   2  15   5      999.45     1010.38     33.03 o 
   3  15   5     1270.09     1337.24     44.49 o 
   4  15   5       37.69       47.19     18.37 o 
   5  15   5      112.85      109.41     27.97 o 
   6  15   5      433.31      441.40     45.11 o 
   7  15   5        2.24        6.27     22.50 o 
 -10  16   5      154.45      167.33     32.03 o 
  -9  16   5      125.40      130.20     20.34 o 
  -8  16   5       15.30        1.12     16.45 o 
  -7  16   5      118.75      107.00     16.50 o 
  -6  16   5       21.12       36.41     13.36 o 
  -5  16   5      315.54      356.42     16.38 o 
  -4  16   5      224.52      219.07     14.32 o 
  -3  16   5        1.83        9.62     12.58 o 
  -2  16   5       38.08       16.64     11.29 o 
  -1  16   5        3.04        5.04     11.21 o 
   0  16   5      237.54      290.82     14.94 o 
   1  16   5      319.62      298.70     18.69 o 
   2  16   5        9.71        2.49     15.97 o 
   3  16   5      486.01      520.82     30.00 o 
   4  16   5       18.02       11.92     18.78 o 
   5  16   5       10.05       -3.80     22.69 o 
   6  16   5       17.17       74.17     66.46 o 
 -10  17   5        8.68       -8.58     38.60 o 
  -9  17   5        3.26      -43.64     45.15 o 
  -8  17   5        5.41        2.45     26.39 o 
  -7  17   5      245.52      260.62     21.37 o 
  -6  17   5      430.86      434.14     18.63 o 
  -5  17   5        8.65        6.03     12.90 o 
  -4  17   5       80.47       61.18     13.08 o 
  -3  17   5       20.46       11.92     12.25 o 
  -2  17   5        5.83      -11.53     11.97 o 
  -1  17   5       51.83       60.84     12.83 o 
   0  17   5        0.56       -2.99     13.67 o 
   1  17   5      167.01      142.96     16.88 o 
   2  17   5      146.90      163.49     19.28 o 
   3  17   5        8.59       -4.12     18.24 o 
   4  17   5        8.21      -10.64     19.11 o 
   5  17   5      140.66      207.02     27.12 o 
   6  17   5        0.95      -12.30     24.90 o 
  -9  18   5      142.94      146.73     32.14 o 
  -8  18   5       14.37       18.00     23.27 o 
  -7  18   5       31.62       42.29     22.13 o 
  -6  18   5       96.46       62.62     16.03 o 
  -5  18   5      185.02      190.43     15.47 o 
  -4  18   5      423.35      351.69     17.10 o 
  -3  18   5       55.43       45.48     16.54 o 
  -2  18   5       63.20       58.65     13.37 o 
  -1  18   5      337.47      329.77     20.89 o 
   0  18   5      449.28      476.53     20.80 o 
   1  18   5       26.71       49.54     17.29 o 
   2  18   5      277.73      304.88     21.82 o 
   3  18   5      533.08      510.15     26.16 o 
   4  18   5       55.85       50.01     28.89 o 
   5  18   5       36.90       39.94     24.09 o 
  -8  19   5       25.58       56.51     29.52 o 
  -7  19   5       33.12       37.26     23.31 o 
  -6  19   5      212.13      251.04     25.48 o 
  -5  19   5       77.41       97.06     22.02 o 
  -4  19   5       29.94       17.55     19.85 o 
  -3  19   5      209.40      212.54     19.36 o 
  -2  19   5      258.87      230.40     17.20 o 
  -1  19   5      358.27      383.56     19.52 o 
   0  19   5        3.11        5.12     15.04 o 
   1  19   5      168.08      160.13     19.56 o 
   2  19   5       67.03       62.74     18.91 o 
   3  19   5       72.13       45.82     19.57 o 
   4  19   5       15.74       50.34     20.58 o 
  -7  20   5      105.93       96.83     55.58 o 
  -6  20   5       90.77       76.63     24.02 o 
  -5  20   5        4.96       -2.54     21.68 o 
  -4  20   5      186.41      142.86     22.90 o 
  -3  20   5       97.53       68.68     36.19 o 
  -2  20   5       24.92       36.78     20.18 o 
  -1  20   5        2.87        1.40     20.68 o 
   0  20   5       92.95       99.60     21.59 o 
   1  20   5       23.24       -7.53     24.10 o 
   2  20   5       45.49       68.30     19.05 o 
   3  20   5       31.08       18.67     37.65 o 
  -5  21   5       53.36       78.84     23.93 o 
  -4  21   5        0.28        8.69     22.24 o 
  -3  21   5       42.56       28.58     21.77 o 
  -2  21   5       57.09       10.35     21.80 o 
  -1  21   5       11.88      -13.53     20.52 o 
   0  21   5        0.43       18.35     35.04 o 
   1  21   5       24.81       39.69     25.62 o 
  -3  22   5      133.98       93.85     35.15 o 
  -2  22   5        4.79       32.62     25.47 o 
  -1  22   5      170.98      188.75     28.94 o 
 -14   0   6      456.31      508.52     38.27 o 
 -13   0   6      509.75      535.68     34.49 o 
 -12   0   6      201.89      194.43     25.13 o 
 -11   0   6      434.72      454.92     22.22 o 
 -10   0   6      411.07      430.84     17.36 o 
  -9   0   6      742.96      687.61     22.51 o 
  -8   0   6      380.99      337.83     24.28 o 
  -7   0   6     4485.90     4819.17     91.07 o 
  -6   0   6     4102.31     4402.36     70.53 o 
  -5   0   6       10.98       11.56      5.33 o 
  -4   0   6    10743.06    12477.35    222.52 o 
  -2   0   6      840.87      611.59     17.90 o 
   0   0   6     1094.22     1207.40     30.50 o 
   1   0   6    15173.06    15555.11    342.07 o 
   2   0   6     1114.82      929.94     26.67 o 
   3   0   6      241.51      188.04     12.85 o 
   4   0   6      116.86      118.43     13.46 o 
   5   0   6     3706.41     3643.29     86.60 o 
   6   0   6     2985.34     3028.08    127.38 o 
   7   0   6      112.97      145.02     20.65 o 
   8   0   6       80.96       72.37     26.42 o 
   9   0   6      238.32      283.78     32.38 o 
 -14   1   6        1.33      -12.56     18.89 o 
 -13   1   6       69.45       62.47     20.61 o 
 -12   1   6       61.46       42.53     17.97 o 
 -11   1   6      334.31      315.30     19.25 o 
 -10   1   6      181.90      158.23     12.47 o 
  -9   1   6     1831.71     1730.20     26.64 o 
  -8   1   6     2940.29     2782.92     43.62 o 
  -7   1   6     2546.13     2538.84     39.29 o 
  -6   1   6      681.88      574.34     11.91 o 
  -5   1   6     3152.31     3208.79     73.38 o 
  -4   1   6     5635.97     6542.01    128.07 o 
  -3   1   6       49.61       36.02      3.64 o 
  -2   1   6     1076.16     1139.65     22.97 o 
  -1   1   6     3598.55     3605.82     51.14 o 
   0   1   6    10370.09    10721.19    148.30 o 
   1   1   6      718.41      597.42     19.79 o 
   2   1   6     1117.60     1094.60     25.53 o 
   3   1   6     2677.78     2536.61     50.37 o 
   4   1   6      553.12      568.43     20.51 o 
   5   1   6      460.33      378.33     25.84 o 
   6   1   6      267.36      227.55     13.66 o 
   7   1   6      620.56      589.86     22.47 o 
   8   1   6      187.07      220.47     22.97 o 
   9   1   6        3.20      -20.98     27.69 o 
  10   1   6       20.97        2.16     29.64 o 
 -14   2   6       55.31       37.82     21.98 o 
 -13   2   6      130.98      160.90     30.18 o 
 -12   2   6        1.14       12.50     17.44 o 
 -11   2   6        9.59        1.63     10.62 o 
 -10   2   6       20.31       20.46      9.47 o 
  -9   2   6     1108.29     1135.22     27.52 o 
  -8   2   6     1934.44     1806.71     28.20 o 
  -7   2   6      183.22      187.85      9.55 o 
  -6   2   6      653.54      560.27     11.28 o 
  -5   2   6      837.17      903.33     18.38 o 
  -4   2   6      251.38      246.59     10.62 o 
  -3   2   6      457.46      494.63     10.88 o 
  -2   2   6      303.07      343.46     11.13 o 
  -1   2   6       81.63      103.46      3.94 o 
   0   2   6        1.80        0.60      3.55 o 
   1   2   6      182.00      193.63      7.34 o 
   2   2   6      178.50      190.07      9.32 o 
   3   2   6      102.78       79.98     12.75 o 
   4   2   6      112.62       91.35     18.11 o 
   5   2   6     2119.66     2110.09     47.39 o 
   6   2   6      213.78      213.34     28.85 o 
   7   2   6      586.78      589.22     30.20 o 
   8   2   6       71.81       84.26     23.25 o 
   9   2   6        1.54      -29.18     29.18 o 
  10   2   6        1.49        5.52     31.68 o 
 -14   3   6        0.28        5.47     20.91 o 
 -13   3   6       35.29       42.90     20.30 o 
 -12   3   6      112.50      152.92     19.34 o 
 -11   3   6      353.81      361.76     14.83 o 
 -10   3   6       91.26       78.17     11.08 o 
  -9   3   6     3905.84     3881.16     53.73 o 
  -8   3   6     3703.01     3478.61     48.05 o 
  -7   3   6      489.92      436.24     11.28 o 
  -6   3   6        7.06       10.22      5.05 o 
  -5   3   6     3694.06     3884.04     62.95 o 
  -4   3   6      768.99      761.30     17.51 o 
  -3   3   6     1864.99     2130.75     41.42 o 
  -2   3   6      662.62      626.78     59.28 o 
  -1   3   6     5995.66     6356.73    173.65 o 
   0   3   6     4730.89     4907.09     76.46 o 
   1   3   6     1066.37     1077.85     30.62 o 
   2   3   6       20.99        5.60      4.65 o 
   3   3   6     3858.77     4024.29     76.28 o 
   4   3   6      237.29      247.46     23.67 o 
   5   3   6      266.45      240.33     20.49 o 
   6   3   6     1991.81     2051.53     50.90 o 
   7   3   6      213.94      228.97     24.25 o 
   8   3   6       55.14       78.10     23.81 o 
   9   3   6       60.87       85.82     32.95 o 
 -14   4   6      289.12      275.17     25.68 o 
 -13   4   6        3.96       13.77     19.67 o 
 -12   4   6       17.67       16.06     17.65 o 
 -11   4   6      886.08      871.12     27.78 o 
 -10   4   6      310.16      324.07     14.28 o 
  -9   4   6      148.05      154.23     10.74 o 
  -8   4   6      345.38      392.19     11.36 o 
  -7   4   6      597.09      609.04     16.61 o 
  -6   4   6     4027.74     4287.40     52.31 o 
  -5   4   6       92.88       56.87      5.52 o 
  -4   4   6      430.79      436.83     13.44 o 
  -3   4   6     7359.35     7946.61    143.57 o 
  -2   4   6     3040.59     3187.71     60.16 o 
  -1   4   6      153.29      100.48      7.39 o 
   0   4   6     1484.86     1740.97     22.11 o 
   1   4   6     2591.76     2583.78     35.03 o 
   2   4   6     3038.96     2950.67     50.16 o 
   3   4   6      104.73       87.87      9.63 o 
   4   4   6      744.54      725.97     39.29 o 
   5   4   6      414.07      388.92     20.81 o 
   6   4   6      694.00      731.08     35.79 o 
   7   4   6       36.64       69.88     22.10 o 
   8   4   6       47.80       27.78     23.38 o 
   9   4   6       82.00       92.09     26.85 o 
 -14   5   6       31.57       45.12     21.08 o 
 -13   5   6      165.99      162.66     29.36 o 
 -12   5   6      242.36      230.93     20.21 o 
 -11   5   6      109.36      100.65     14.46 o 
 -10   5   6       41.48       76.63     11.24 o 
  -9   5   6     1045.66     1007.81     23.25 o 
  -8   5   6     2399.17     2501.36     36.56 o 
  -7   5   6       13.43       29.36      7.53 o 
  -6   5   6      966.32      996.86     22.72 o 
  -5   5   6     1752.65     1688.42     24.87 o 
  -4   5   6     1611.63     1581.60     20.94 o 
  -3   5   6     2267.14     2375.94     36.46 o 
  -2   5   6     1424.85     1466.52     24.25 o 
  -1   5   6     4538.13     4470.43     64.70 o 
   0   5   6     1956.05     1740.01     28.06 o 
   1   5   6      191.87      155.28      6.21 o 
   2   5   6       87.51       98.77      9.17 o 
   3   5   6     3042.02     2883.49     45.05 o 
   4   5   6     1244.33     1167.21     28.41 o 
   5   5   6      176.60      181.70     14.40 o 
   6   5   6     1058.49      991.05     34.51 o 
   7   5   6      215.39      177.48     38.88 o 
   8   5   6      129.47      224.93     28.08 o 
   9   5   6       46.89       60.17     26.77 o 
 -14   6   6       27.73        3.82     20.23 o 
 -13   6   6        2.59       -5.09     19.17 o 
 -12   6   6      236.36      254.20     20.34 o 
 -11   6   6        0.93       -7.33     13.10 o 
 -10   6   6        2.96       -6.63     11.13 o 
  -9   6   6       38.92       43.18      9.02 o 
  -8   6   6      126.91      140.28     11.78 o 
  -7   6   6       33.93       39.80      7.96 o 
  -6   6   6      725.44      694.13     17.51 o 
  -5   6   6      216.73      229.86      7.77 o 
  -4   6   6        7.82        7.42      3.57 o 
  -3   6   6      153.66      163.40      7.11 o 
  -2   6   6     1679.63     1726.18     26.39 o 
  -1   6   6      146.32      103.75      5.95 o 
   0   6   6      276.69      288.90      7.94 o 
   1   6   6        3.69        5.32      4.21 o 
   2   6   6      133.18      106.37      8.10 o 
   3   6   6       86.56       84.06      8.95 o 
   4   6   6       39.87       57.09     11.25 o 
   5   6   6        0.79       -4.07     13.84 o 
   6   6   6       87.05       55.07     23.31 o 
   7   6   6        1.59      -18.31     18.31 o 
   8   6   6       13.69       24.00     21.16 o 
   9   6   6       22.69       21.55     31.63 o 
 -14   7   6        0.40       -5.03     25.02 o 
 -13   7   6        1.79      -15.73     18.33 o 
 -12   7   6      237.86      268.28     19.72 o 
 -11   7   6      112.54      125.53     14.48 o 
 -10   7   6       22.90       27.65     10.41 o 
  -9   7   6      127.48      109.91     19.83 o 
  -8   7   6     1111.18     1128.48     27.82 o 
  -7   7   6       70.54       61.54      9.10 o 
  -6   7   6      131.40      114.41      7.12 o 
  -5   7   6     1254.02     1250.86     20.69 o 
  -4   7   6     1300.72     1314.55     18.94 o 
  -3   7   6      271.77      235.48      8.03 o 
  -2   7   6      311.72      294.11      8.67 o 
  -1   7   6     2337.94     2382.78     34.07 o 
   0   7   6     1361.59     1344.22     20.44 o 
   1   7   6       30.16       26.58      5.71 o 
   2   7   6      845.74      851.22     22.44 o 
   3   7   6      500.51      547.80     16.15 o 
   4   7   6      196.83      199.58     15.52 o 
   5   7   6        1.03       13.32     14.54 o 
   6   7   6      537.30      537.60     28.79 o 
   7   7   6      157.33      163.44     25.17 o 
   8   7   6      107.85      121.67     22.84 o 
   9   7   6       38.08        4.81     45.30 o 
 -13   8   6        2.96      -13.72     25.73 o 
 -12   8   6       45.44       66.42     21.42 o 
 -11   8   6      823.53      849.32     37.24 o 
 -10   8   6      252.38      258.99     17.21 o 
  -9   8   6      514.80      484.16     18.95 o 
  -8   8   6      425.67      367.93     15.92 o 
  -7   8   6     1052.60     1027.70     19.67 o 
  -6   8   6     2721.63     2702.86     66.87 o 
  -5   8   6      174.43      206.26      8.28 o 
  -4   8   6      431.69      470.71     16.83 o 
  -3   8   6     2097.79     2158.28     55.04 o 
  -2   8   6     5091.93     5070.74     67.40 o 
  -1   8   6      177.09      116.38      7.18 o 
   0   8   6     1531.77     1511.85     22.84 o 
   1   8   6     2083.31     2070.11     31.03 o 
   2   8   6     2518.14     2534.33     40.86 o 
   3   8   6      203.04      215.88     12.68 o 
   4   8   6      154.15      132.64     15.70 o 
   5   8   6      977.73     1008.68     33.88 o 
   6   8   6      268.05      290.57     21.98 o 
   7   8   6       12.25        3.32     20.30 o 
   8   8   6       55.35        4.84     23.47 o 
   9   8   6       63.51       97.17     25.13 o 
 -13   9   6        4.68        9.37     26.68 o 
 -12   9   6      360.28      328.14     25.70 o 
 -11   9   6      198.09      189.81     21.07 o 
 -10   9   6      330.91      354.39     18.96 o 
  -9   9   6      718.11      724.81     24.24 o 
  -8   9   6     1920.23     1857.97     35.05 o 
  -7   9   6      278.42      288.09     10.71 o 
  -6   9   6       12.06       18.69      7.63 o 
  -5   9   6     1684.07     1780.07     28.25 o 
  -4   9   6     4653.02     4821.52     69.75 o 
  -3   9   6      746.79      699.79     19.77 o 
  -2   9   6     1575.96     1683.16     29.66 o 
  -1   9   6     2175.93     2457.32     36.14 o 
   0   9   6     2451.09     2364.71     30.31 o 
   1   9   6      401.49      376.30     15.35 o 
   2   9   6       20.27       13.51      9.33 o 
   3   9   6     1234.10     1254.26     29.70 o 
   4   9   6      558.77      589.36     24.26 o 
   5   9   6       82.42      124.44     21.51 o 
   6   9   6      451.95      445.24     24.87 o 
   7   9   6      305.26      335.09     25.22 o 
   8   9   6      477.91      494.05     30.09 o 
 -13  10   6        2.19      -26.11     26.11 o 
 -12  10   6      166.38      199.16     23.89 o 
 -11  10   6      268.27      259.87     30.69 o 
 -10  10   6        2.43       19.61     14.81 o 
  -9  10   6       11.61       20.98     13.33 o 
  -8  10   6      223.75      184.66     11.89 o 
  -7  10   6        4.41       -6.07      8.68 o 
  -6  10   6       14.91        5.08     11.61 o 
  -5  10   6        7.28       17.27      7.31 o 
  -4  10   6       61.02       54.95      7.06 o 
  -3  10   6      263.47      293.01      9.47 o 
  -2  10   6       71.76       82.36      8.61 o 
  -1  10   6      184.41      165.20      9.90 o 
   0  10   6        3.07        1.08      6.47 o 
   1  10   6       33.58       13.49     12.37 o 
   2  10   6        3.88       -0.33      9.92 o 
   3  10   6       61.20       66.53     11.99 o 
   4  10   6       39.95       60.53     15.37 o 
   5  10   6       57.31       74.97     17.57 o 
   6  10   6      199.79      191.68     21.53 o 
   7  10   6      170.20      139.95     23.20 o 
   8  10   6        4.67      -17.31     23.06 o 
 -13  11   6       37.49       -2.82     33.70 o 
 -12  11   6      225.73      330.05     31.94 o 
 -11  11   6       73.80      102.75     31.99 o 
 -10  11   6       28.24       21.46     15.65 o 
  -9  11   6      109.51      121.65     13.77 o 
  -8  11   6      260.09      270.93     13.28 o 
  -7  11   6      488.30      443.65     15.88 o 
  -6  11   6      369.97      354.37     15.58 o 
  -5  11   6      885.27     1001.17     20.90 o 
  -4  11   6      685.87      653.95     16.24 o 
  -3  11   6        2.92        0.45      6.72 o 
  -2  11   6       20.32       14.42      6.59 o 
  -1  11   6      111.96      129.53      8.00 o 
   0  11   6      301.26      336.69     11.68 o 
   1  11   6      132.80      137.72     10.52 o 
   2  11   6      422.90      466.13     18.06 o 
   3  11   6      610.35      636.09     26.69 o 
   4  11   6       33.94       65.76     29.54 o 
   5  11   6       40.35       58.93     19.60 o 
   6  11   6       13.34        9.91     19.64 o 
   7  11   6      396.95      404.29     27.62 o 
   8  11   6       65.99      122.55     46.07 o 
 -12  12   6       32.44       23.42     25.43 o 
 -11  12   6        7.71      -11.54     30.24 o 
 -10  12   6      254.70      306.05     27.20 o 
  -9  12   6       39.18       70.64     15.74 o 
  -8  12   6       38.09       50.14     14.07 o 
  -7  12   6      405.51      408.88     20.53 o 
  -6  12   6      320.95      290.30     12.46 o 
  -5  12   6        6.92       17.59      8.44 o 
  -4  12   6      621.78      631.03     16.62 o 
  -3  12   6      640.28      594.25     17.01 o 
  -2  12   6      349.25      344.65     11.77 o 
  -1  12   6       99.69      101.56      8.47 o 
   0  12   6      128.88      113.04      9.57 o 
   1  12   6     1195.16     1290.52     42.41 o 
   2  12   6      832.24      809.04     25.17 o 
   3  12   6      163.67      161.59     14.76 o 
   4  12   6      414.95      450.86     22.97 o 
   5  12   6      247.30      243.45     21.90 o 
   6  12   6      187.29      287.31     45.41 o 
   7  12   6      115.67      171.35     24.93 o 
   8  12   6        2.94       -0.92     24.06 o 
 -12  13   6        7.58       20.09     25.58 o 
 -11  13   6      178.70      228.32     28.17 o 
 -10  13   6        0.98       -8.93     22.52 o 
  -9  13   6      122.33      132.29     17.41 o 
  -8  13   6      623.70      571.50     22.09 o 
  -7  13   6     1135.77     1111.74     30.79 o 
  -6  13   6      329.54      333.14     14.80 o 
  -5  13   6      614.63      650.50     17.29 o 
  -4  13   6     2270.02     2395.95     37.20 o 
  -3  13   6      308.07      267.95     11.24 o 
  -2  13   6      496.05      542.21     16.33 o 
  -1  13   6     3768.00     3870.06     54.61 o 
   0  13   6     1510.85     1559.16     37.10 o 
   1  13   6       19.59       -6.47     11.04 o 
   2  13   6      340.74      337.51     16.68 o 
   3  13   6       32.04       21.06     13.76 o 
   4  13   6       14.01        8.66     14.99 o 
   5  13   6       17.46        9.22     19.26 o 
   6  13   6       88.42       73.45     22.51 o 
   7  13   6       81.13       84.31     24.52 o 
 -11  14   6      102.73      125.74     61.68 o 
 -10  14   6        3.37        5.97     23.21 o 
  -9  14   6        3.60       -3.00     16.24 o 
  -8  14   6       22.14       23.51     15.24 o 
  -7  14   6      162.20      172.66     16.03 o 
  -6  14   6      361.13      388.83     18.39 o 
  -5  14   6      210.10      233.47     13.50 o 
  -4  14   6      162.80      177.92     12.32 o 
  -3  14   6      173.54      193.50     12.02 o 
  -2  14   6      513.79      572.23     17.46 o 
  -1  14   6       48.28       44.94     11.17 o 
   0  14   6        3.01        8.06     10.29 o 
   1  14   6      253.26      270.38     15.45 o 
   2  14   6       75.46      101.81     15.02 o 
   3  14   6       64.92       37.09     14.63 o 
   4  14   6       16.20       21.53     15.90 o 
   5  14   6       26.88       20.47     19.90 o 
   6  14   6       56.68       68.03     22.61 o 
   7  14   6       28.18       26.04     23.61 o 
 -11  15   6       47.24       14.69     24.13 o 
 -10  15   6       13.75       38.31     20.06 o 
  -9  15   6       26.74       13.16     20.23 o 
  -8  15   6      152.88      151.81     17.87 o 
  -7  15   6      102.71       94.54     15.98 o 
  -6  15   6       94.70      101.06     15.00 o 
  -5  15   6       12.55        8.28     12.90 o 
  -4  15   6      102.29      101.61     12.07 o 
  -3  15   6      163.88      166.20     12.62 o 
  -2  15   6       10.28       -6.26     10.44 o 
  -1  15   6        5.90       15.93     11.67 o 
   0  15   6      260.52      259.56     15.72 o 
   1  15   6      119.93      110.45     15.97 o 
   2  15   6        3.44        4.15     16.44 o 
   3  15   6       71.96       91.08     16.22 o 
   4  15   6       50.01       63.03     17.43 o 
   5  15   6       20.11       39.98     20.90 o 
   6  15   6      250.09      258.24     30.78 o 
 -10  16   6      114.19      105.65     22.50 o 
  -9  16   6      126.86      143.71     19.95 o 
  -8  16   6      125.83      115.92     17.90 o 
  -7  16   6       93.47       86.16     16.83 o 
  -6  16   6      201.79      171.38     16.85 o 
  -5  16   6       14.24        1.96     13.54 o 
  -4  16   6        6.06      -12.85     12.85 o 
  -3  16   6      633.80      596.99     21.76 o 
  -2  16   6      392.45      407.76     18.10 o 
  -1  16   6       79.23       70.58     13.67 o 
   0  16   6       88.95       83.78     14.17 o 
   1  16   6      417.75      413.40     21.67 o 
   2  16   6      205.01      270.21     20.65 o 
   3  16   6       27.53       73.04     24.27 o 
   4  16   6      268.01      242.63     26.08 o 
   5  16   6      158.20      204.43     27.66 o 
   6  16   6       97.45      102.69     23.49 o 
 -10  17   6       42.08       68.33     20.94 o 
  -9  17   6      313.28      314.79     41.49 o 
  -8  17   6      195.44      161.21     18.94 o 
  -7  17   6      496.09      504.58     29.50 o 
  -6  17   6      109.76      125.14     16.80 o 
  -5  17   6      694.90      650.65     25.29 o 
  -4  17   6      486.14      452.52     40.02 o 
  -3  17   6       35.03       16.67     13.76 o 
  -2  17   6      438.30      441.75     19.44 o 
  -1  17   6      957.13      913.13     28.36 o 
   0  17   6      936.49      956.52     35.35 o 
   1  17   6       45.56       49.12     17.28 o 
   2  17   6       15.56       22.38     18.06 o 
   3  17   6      913.91     1001.44     36.80 o 
   4  17   6      128.61      155.12     22.49 o 
   5  17   6        1.65      -11.92     24.03 o 
  -9  18   6       24.44       14.61     28.92 o 
  -8  18   6      105.61       68.80     18.06 o 
  -7  18   6      335.76      282.58     23.55 o 
  -6  18   6      143.39      157.38     18.02 o 
  -5  18   6       15.88        0.86     15.17 o 
  -4  18   6        8.13       -7.84     14.69 o 
  -3  18   6      123.51      116.97     16.24 o 
  -2  18   6       29.50       42.70     15.08 o 
  -1  18   6       89.61       85.97     15.59 o 
   0  18   6        5.68       -0.30     17.60 o 
   1  18   6      159.95      165.32     19.75 o 
   2  18   6      114.16      136.41     20.58 o 
   3  18   6      116.17       69.18     20.17 o 
   4  18   6       67.34       12.41     29.68 o 
  -8  19   6        6.40       15.65     24.14 o 
  -7  19   6       68.87       84.35     35.14 o 
  -6  19   6      124.36      129.01     17.60 o 
  -5  19   6       50.77       33.56     16.12 o 
  -4  19   6      113.65      103.64     16.80 o 
  -3  19   6        3.20        8.69     15.40 o 
  -2  19   6       44.63        5.81     18.00 o 
  -1  19   6       64.00       50.94     30.03 o 
   0  19   6        1.21       -9.24     17.45 o 
   1  19   6        1.06       10.84     18.10 o 
   2  19   6       26.66        3.63     19.00 o 
   3  19   6        9.52       24.20     20.38 o 
  -7  20   6       49.67       20.69     37.30 o 
  -6  20   6       39.62       51.53     22.99 o 
  -5  20   6      118.97      102.42     23.01 o 
  -4  20   6        0.84      -20.04     20.04 o 
  -3  20   6      396.90      371.02     29.05 o 
  -2  20   6      182.04      174.32     17.82 o 
  -1  20   6        1.23      -10.07     15.48 o 
   0  20   6       94.72       78.79     18.75 o 
   1  20   6      213.33      214.51     22.44 o 
   2  20   6       11.00       14.19     19.36 o 
  -5  21   6      198.70      192.19     25.50 o 
  -4  21   6      191.19      182.90     35.34 o 
  -3  21   6       26.01       28.94     21.59 o 
  -2  21   6       41.45       26.33     21.00 o 
  -1  21   6      246.87      262.49     29.45 o 
   0  21   6      142.16      151.14     48.16 o 
 -15   1   7       13.51       16.88     21.53 o 
 -14   1   7        7.36        1.14     20.09 o 
 -13   1   7        0.69       -0.82     18.90 o 
 -12   1   7        8.57        9.37     14.19 o 
 -11   1   7      652.56      612.53     19.61 o 
 -10   1   7       71.38       56.28      8.87 o 
  -9   1   7     2509.46     2488.65     34.63 o 
  -8   1   7      203.71      190.09      7.46 o 
  -7   1   7     3479.02     3591.51     52.97 o 
  -6   1   7     2132.78     2150.08     32.52 o 
  -5   1   7      513.72      588.28     19.16 o 
  -4   1   7      249.30      187.94      7.03 o 
  -3   1   7     5189.84     5468.39     87.06 o 
  -2   1   7      416.46      415.25     16.78 o 
  -1   1   7       89.47      108.89      5.63 o 
   0   1   7     2290.78     2277.59     44.73 o 
   1   1   7       61.45       46.07      4.76 o 
   2   1   7       22.07       18.15      7.96 o 
   3   1   7       85.68       82.66     10.67 o 
   4   1   7      163.62      148.10     13.26 o 
   5   1   7      237.84      227.85     15.99 o 
   6   1   7      467.02      433.80     21.24 o 
   7   1   7        0.53       -0.96     16.86 o 
   8   1   7      150.65      139.92     23.32 o 
   9   1   7       23.96       18.06     25.33 o 
 -14   2   7       20.13       19.88     20.23 o 
 -13   2   7      131.78      113.36     23.50 o 
 -12   2   7      328.62      363.12     18.94 o 
 -11   2   7       24.45       26.63     10.70 o 
 -10   2   7      195.20      173.90     10.19 o 
  -9   2   7      927.51     1006.36     20.71 o 
  -8   2   7       32.54       55.69      7.76 o 
  -7   2   7      192.48      239.81      8.91 o 
  -6   2   7      936.91      869.75     57.08 o 
  -4   2   7     8418.93     8312.91    128.66 o 
  -3   2   7     2495.34     2217.34     32.16 o 
  -2   2   7     1801.74     2094.38     30.41 o 
  -1   2   7     8844.72     8871.41    112.18 o 
   0   2   7     4058.49     3548.75     51.18 o 
   1   2   7       34.34       61.91      8.28 o 
   2   2   7     2552.21     2473.87     48.85 o 
   3   2   7     3593.03     3316.56     64.22 o 
   4   2   7      774.79      815.81     27.11 o 
   5   2   7      168.80      208.33     24.43 o 
   6   2   7       88.46       96.97     17.20 o 
   7   2   7      226.90      207.91     24.92 o 
   8   2   7      265.05      313.46     27.43 o 
   9   2   7      106.77      116.48     31.78 o 
 -14   3   7       58.27       55.76     20.81 o 
 -13   3   7       50.40       99.88     28.56 o 
 -12   3   7      172.23      151.57     16.14 o 
 -11   3   7      216.81      187.33     12.45 o 
 -10   3   7     1217.96     1154.35     25.80 o 
  -9   3   7       68.89       81.73      8.61 o 
  -8   3   7     5083.84     4761.37     63.22 o 
  -7   3   7     1268.35     1244.44     21.30 o 
  -6   3   7     3023.63     3124.36     46.54 o 
  -5   3   7      680.44      670.28     26.70 o 
  -4   3   7     1624.95     1718.87     29.23 o 
  -3   3   7     4910.08     5016.43    147.37 o 
  -2   3   7      143.00      153.48      8.08 o 
  -1   3   7        4.63        4.03      3.39 o 
   0   3   7     1451.76     1271.67     17.52 o 
   1   3   7     3468.34     3201.42    103.63 o 
   3   3   7      110.02       86.59     11.53 o 
   4   3   7     1301.83     1226.90     38.75 o 
   5   3   7     1230.41     1244.14     35.73 o 
   6   3   7       16.30       10.54     16.25 o 
   7   3   7       49.44       12.40     21.28 o 
   8   3   7      260.83      238.62     27.33 o 
   9   3   7       54.54       55.43     32.45 o 
 -14   4   7        0.42       22.00     19.86 o 
 -13   4   7        2.51       -2.51     18.43 o 
 -12   4   7       94.18       85.08     14.40 o 
 -11   4   7       14.40       17.56     11.69 o 
 -10   4   7      170.58      177.65     15.90 o 
  -9   4   7      322.98      304.63     13.63 o 
  -8   4   7      279.61      233.54     10.10 o 
  -7   4   7       31.84       49.90      7.66 o 
  -6   4   7      455.93      531.45     16.84 o 
  -5   4   7       23.09       22.36      5.24 o 
  -4   4   7       14.55       17.88      3.84 o 
  -3   4   7     1666.88     1769.94     36.32 o 
  -2   4   7      170.51      159.99     12.41 o 
  -1   4   7      157.62      178.77     11.44 o 
   0   4   7      407.06      413.22     11.84 o 
   1   4   7        5.60        7.42      4.16 o 
   2   4   7      267.20      256.51     11.07 o 
   3   4   7       41.86       47.02     11.25 o 
   4   4   7        3.33       -7.83     12.16 o 
   5   4   7       16.18       26.33     14.54 o 
   6   4   7       51.63       49.70     29.22 o 
   7   4   7      267.39      206.92     25.54 o 
   8   4   7       53.11      116.45     54.45 o 
   9   4   7        0.10       16.09     25.98 o 
 -14   5   7      229.33      219.16     37.48 o 
 -13   5   7       30.65       42.55     18.48 o 
 -12   5   7       87.64      114.38     29.39 o 
 -11   5   7      750.29      697.46     20.59 o 
 -10   5   7      166.03      171.74     11.49 o 
  -9   5   7        2.30       -0.30     10.80 o 
  -8   5   7      641.58      663.64     17.34 o 
  -7   5   7      160.75      167.15      9.35 o 
  -6   5   7      653.14      610.01     18.18 o 
  -5   5   7      397.18      333.47      9.91 o 
  -4   5   7     1325.01     1372.12     26.69 o 
  -3   5   7     3093.96     2978.51     49.69 o 
  -2   5   7      566.79      528.78     15.21 o 
  -1   5   7      708.14      776.60     18.75 o 
   0   5   7      352.74      328.47      8.83 o 
   1   5   7     1040.40     1029.55     20.26 o 
   2   5   7      115.40       93.92      8.16 o 
   3   5   7      413.52      385.94     14.98 o 
   4   5   7      612.83      619.18     23.54 o 
   5   5   7      542.71      557.66     24.00 o 
   6   5   7       19.60       18.16     20.07 o 
   7   5   7      258.29      280.66     27.58 o 
   8   5   7       13.32       28.62     24.46 o 
   9   5   7      163.79      195.49     30.42 o 
 -14   6   7       33.75       42.55     28.58 o 
 -13   6   7      432.08      487.46     30.70 o 
 -12   6   7      488.63      499.42     20.95 o 
 -11   6   7      149.68      144.29     16.28 o 
 -10   6   7      500.98      468.07     22.15 o 
  -9   6   7      239.49      240.39     14.33 o 
  -8   6   7     1391.97     1429.16     27.96 o 
  -7   6   7        4.45        2.78      7.71 o 
  -6   6   7      760.64      792.35     21.02 o 
  -5   6   7     3565.02     3754.01     49.03 o 
  -4   6   7     2867.48     2953.16     41.11 o 
  -3   6   7      267.96      236.65      8.07 o 
  -2   6   7     2278.50     2491.66     35.24 o 
  -1   6   7     6057.72     6329.16     90.92 o 
   0   6   7     2616.60     2417.03     34.08 o 
   1   6   7      151.57      193.46      8.90 o 
   2   6   7     1856.46     1812.13     38.25 o 
   3   6   7     2244.77     2387.68     44.31 o 
   4   6   7      566.30      576.63     20.88 o 
   5   6   7       26.69       16.84     27.71 o 
   6   6   7     1024.03     1051.43     43.55 o 
   7   6   7      171.63      233.50     46.62 o 
   8   6   7       35.47       37.16     25.81 o 
   9   6   7        0.73       29.37     27.77 o 
 -14   7   7      718.79      683.99     60.61 o 
 -13   7   7       35.10       35.23     27.69 o 
 -12   7   7       50.43       36.52     20.06 o 
 -11   7   7     1258.76     1225.23     34.01 o 
 -10   7   7       61.28       67.19     14.11 o 
  -9   7   7        4.17        7.81     21.82 o 
  -8   7   7      822.93      819.13     21.64 o 
  -7   7   7     2374.30     2332.06     38.27 o 
  -6   7   7     1997.82     2059.81     38.59 o 
  -5   7   7       33.33       26.55      6.72 o 
  -4   7   7      544.06      572.82     15.37 o 
  -3   7   7     2166.95     2295.65     33.33 o 
  -2   7   7     3459.99     3424.58     47.00 o 
  -1   7   7       28.16       29.31      6.68 o 
   0   7   7     3754.81     3791.22     51.82 o 
   1   7   7     2097.06     2043.80     33.94 o 
   2   7   7      609.00      656.56     18.54 o 
   3   7   7       12.62       23.97     10.81 o 
   4   7   7      870.21      856.95     35.42 o 
   5   7   7      585.91      611.11     25.16 o 
   6   7   7      105.17      124.55     19.79 o 
   7   7   7      292.27      247.21     24.07 o 
   8   7   7       10.10        7.07     25.93 o 
 -14   8   7        5.94       56.31     41.29 o 
 -13   8   7      115.83      106.02     28.72 o 
 -12   8   7        7.29        0.49     20.03 o 
 -11   8   7        0.32        9.05     15.51 o 
 -10   8   7      249.15      213.88     16.45 o 
  -9   8   7       28.09       10.99     10.96 o 
  -8   8   7        0.59        1.89      9.51 o 
  -7   8   7        3.43       11.70      9.65 o 
  -6   8   7        5.89        8.16      7.86 o 
  -5   8   7      950.76      943.44     16.87 o 
  -4   8   7      547.10      494.17     20.76 o 
  -3   8   7      146.86      167.96      9.56 o 
  -2   8   7      331.99      337.92     11.29 o 
  -1   8   7       13.32       15.62      7.14 o 
   0   8   7      401.39      410.97     12.84 o 
   1   8   7      184.87      166.04      9.46 o 
   2   8   7      140.97      143.86     10.16 o 
   3   8   7      218.20      194.84     15.24 o 
   4   8   7      192.50      166.88     16.71 o 
   5   8   7       34.55       47.16     17.01 o 
   6   8   7       32.45       47.33     23.34 o 
   7   8   7        9.89       -4.15     27.79 o 
   8   8   7       17.69        9.28     23.58 o 
 -13   9   7        2.77       -1.52     26.08 o 
 -12   9   7        0.18        9.36     20.86 o 
 -11   9   7      121.11      162.92     20.60 o 
 -10   9   7       14.76       32.15     12.97 o 
  -9   9   7       13.07        1.00     11.43 o 
  -8   9   7      104.08      122.23     11.46 o 
  -7   9   7      443.04      433.52     14.93 o 
  -6   9   7      878.89      806.70     20.53 o 
  -5   9   7      521.01      560.95     14.45 o 
  -4   9   7      401.72      401.87      9.65 o 
  -3   9   7      815.17      773.48     17.43 o 
  -2   9   7       20.64       17.18      7.01 o 
  -1   9   7      134.46      115.33      8.25 o 
   0   9   7     1173.05     1140.26     37.21 o 
   1   9   7      332.73      362.18     14.65 o 
   2   9   7       81.35       63.96     10.72 o 
   3   9   7       82.63       86.12     13.94 o 
   4   9   7      115.34       84.74     16.23 o 
   5   9   7        3.27       25.98     17.43 o 
   6   9   7        7.97       17.10     19.63 o 
   7   9   7        1.48       21.93     22.20 o 
   8   9   7      134.68      182.64     26.15 o 
 -13  10   7        4.00       10.35     26.77 o 
 -12  10   7       74.69      100.35     22.53 o 
 -11  10   7      239.40      217.88     18.99 o 
 -10  10   7       50.20       47.74     13.78 o 
  -9  10   7     1042.43     1001.50     26.84 o 
  -8  10   7      997.30     1069.00     26.44 o 
  -7  10   7       13.12       24.45      9.94 o 
  -6  10   7      461.08      440.01     14.92 o 
  -5  10   7     3639.44     3694.46     56.94 o 
  -4  10   7     5244.55     5297.14     71.02 o 
  -3  10   7      486.85      460.66     14.49 o 
  -2  10   7     1685.37     1655.37     34.86 o 
  -1  10   7     1455.56     1508.07     32.81 o 
   0  10   7     1084.03     1104.91     23.10 o 
   1  10   7       67.05       51.98      9.97 o 
   2  10   7      709.53      756.68     27.95 o 
   3  10   7     1320.37     1386.39     32.79 o 
   4  10   7      600.84      620.70     26.38 o 
   5  10   7       32.79       18.91     18.21 o 
   6  10   7      218.46      207.53     23.10 o 
   7  10   7       82.27      145.70     23.75 o 
   8  10   7      145.20      191.84     44.27 o 
 -13  11   7       12.61      -18.57     26.83 o 
 -12  11   7        2.84      -13.65     18.40 o 
 -11  11   7     1029.42     1066.04     34.09 o 
 -10  11   7      577.94      577.10     20.84 o 
  -9  11   7      149.55      144.65     18.85 o 
  -8  11   7      864.37      875.67     24.90 o 
  -7  11   7      881.19      920.75     23.94 o 
  -6  11   7      959.67      995.94     25.43 o 
  -5  11   7       44.41       36.21      8.93 o 
  -4  11   7     2053.97     2173.46     36.81 o 
  -3  11   7     3246.33     3380.76     60.70 o 
  -2  11   7      390.53      339.07     15.12 o 
  -1  11   7      287.69      288.41     14.57 o 
   0  11   7     1683.87     1623.31     30.07 o 
   1  11   7      489.83      489.15     21.04 o 
   2  11   7      419.93      419.16     17.16 o 
   3  11   7      446.89      359.69     17.50 o 
   4  11   7      770.18      750.06     29.16 o 
   5  11   7      323.04      322.22     23.35 o 
   6  11   7       56.56      115.99     22.64 o 
   7  11   7        0.14      -22.05     22.05 o 
 -12  12   7       65.31       56.26     26.35 o 
 -11  12   7        5.50        8.35     17.39 o 
 -10  12   7      349.93      335.39     26.51 o 
  -9  12   7       16.87        1.52     14.62 o 
  -8  12   7       58.47       53.13     12.67 o 
  -7  12   7      112.70       80.81     14.81 o 
  -6  12   7      587.68      557.01     17.70 o 
  -5  12   7      318.02      328.98     13.41 o 
  -4  12   7      126.43      156.66     10.54 o 
  -3  12   7       36.87       34.48      8.34 o 
  -2  12   7      107.20       71.98     17.19 o 
  -1  12   7      144.29      172.55     10.22 o 
   0  12   7        6.74       27.09      9.38 o 
   1  12   7      153.66      117.06     12.53 o 
   2  12   7       17.52        4.64     13.05 o 
   3  12   7     1446.47     1489.95     35.79 o 
   4  12   7      173.12      178.93     19.83 o 
   5  12   7       31.61       26.53     19.94 o 
   6  12   7       27.93       22.76     22.12 o 
   7  12   7       99.28       84.63     32.50 o 
 -12  13   7       31.48       -3.83     25.34 o 
 -11  13   7       18.06      -16.43     24.63 o 
 -10  13   7      236.36      243.17     22.98 o 
  -9  13   7        1.86       -2.29     15.92 o 
  -8  13   7        3.45       26.22     14.47 o 
  -7  13   7       36.27       32.11     12.31 o 
  -6  13   7      923.66      890.73     25.12 o 
  -5  13   7      158.13      134.39     11.71 o 
  -4  13   7       11.56       11.62      9.50 o 
  -3  13   7      102.87       93.41     12.89 o 
  -2  13   7      175.22      174.91     10.91 o 
  -1  13   7      395.28      363.14     14.53 o 
   0  13   7      364.25      315.99     13.55 o 
   1  13   7      347.74      373.61     17.51 o 
   2  13   7      135.18      104.42     14.33 o 
   3  13   7      588.54      585.07     25.30 o 
   4  13   7      208.81      224.65     20.91 o 
   5  13   7        9.68       12.19     28.37 o 
   6  13   7        8.02       -5.06     22.53 o 
 -12  14   7       59.22       97.17     27.19 o 
 -11  14   7       17.04       28.08     24.50 o 
 -10  14   7        6.52      -16.02     24.89 o 
  -9  14   7      241.25      222.27     28.82 o 
  -8  14   7      346.38      324.01     19.69 o 
  -7  14   7        1.25       -0.87     16.30 o 
  -6  14   7     3051.81     3026.88     57.27 o 
  -5  14   7      942.08      931.83     24.55 o 
  -4  14   7      114.22      119.79     11.65 o 
  -3  14   7      387.48      395.57     17.64 o 
  -2  14   7      280.55      274.25     13.15 o 
  -1  14   7     1538.74     1645.36     32.26 o 
   0  14   7      780.67      905.93     24.31 o 
   1  14   7        2.60        5.07     12.88 o 
   2  14   7     1140.90     1144.03     31.44 o 
   3  14   7     1350.21     1565.45     37.94 o 
   4  14   7      527.32      558.15     36.09 o 
   5  14   7        2.94       -8.63     20.82 o 
   6  14   7      309.34      405.54     28.60 o 
 -11  15   7      448.91      460.41     33.24 o 
 -10  15   7      126.40      118.76     21.74 o 
  -9  15   7       31.82       24.61     17.36 o 
  -8  15   7      272.59      262.32     19.46 o 
  -7  15   7      495.47      499.93     27.69 o 
  -6  15   7      287.08      269.58     18.89 o 
  -5  15   7      280.36      253.98     16.27 o 
  -4  15   7      140.46      168.23     14.54 o 
  -3  15   7     1128.04     1143.75     32.91 o 
  -2  15   7      578.53      559.46     18.23 o 
  -1  15   7       78.85       41.29     12.23 o 
   0  15   7      472.97      458.49     18.86 o 
   1  15   7     1109.37     1107.84     30.86 o 
   2  15   7       46.89       37.02     15.13 o 
   3  15   7       47.64       44.19     16.76 o 
   4  15   7      154.46      126.19     21.33 o 
   5  15   7      210.09      185.69     23.94 o 
 -10  16   7       62.97       16.75     36.27 o 
  -9  16   7      232.80      235.65     20.99 o 
  -8  16   7        0.92       -7.18     16.92 o 
  -7  16   7      118.00      114.17     16.92 o 
  -6  16   7       41.22       37.60     21.65 o 
  -5  16   7       92.20      130.08     15.58 o 
  -4  16   7       19.05       31.51     13.80 o 
  -3  16   7        9.47        2.78     15.96 o 
  -2  16   7       26.29        2.82     12.75 o 
  -1  16   7        7.93        4.27     14.28 o 
   0  16   7       25.18       27.02     15.94 o 
   1  16   7       66.85       74.08     31.80 o 
   2  16   7       14.67        0.31     15.80 o 
   3  16   7       13.93       -6.27     17.08 o 
   4  16   7      201.27      197.29     23.13 o 
   5  16   7       31.62       84.60     22.38 o 
 -10  17   7      139.00      101.98     23.08 o 
  -9  17   7       22.70       -6.31     18.06 o 
  -8  17   7        7.25       28.77     17.57 o 
  -7  17   7       19.72       14.87     16.49 o 
  -6  17   7        0.87      -15.41     15.41 o 
  -5  17   7       41.36       45.31     18.98 o 
  -4  17   7      167.56      133.97     15.78 o 
  -3  17   7       57.05       53.72     14.45 o 
  -2  17   7       23.77      -13.83     13.83 o 
  -1  17   7       12.97       10.22     14.28 o 
   0  17   7       12.60       32.62     16.76 o 
   1  17   7        1.07       -6.79     26.85 o 
   2  17   7       12.59       16.14     18.81 o 
   3  17   7       31.90       24.78     19.95 o 
   4  17   7      410.09      375.62     30.16 o 
  -9  18   7      103.21       81.24     33.19 o 
  -8  18   7       79.73       85.82     24.51 o 
  -7  18   7        2.24      -11.85     20.82 o 
  -6  18   7        7.63       59.32     17.01 o 
  -5  18   7      515.87      500.06     33.14 o 
  -4  18   7      314.78      314.17     19.55 o 
  -3  18   7        4.25      -14.41     15.36 o 
  -2  18   7      135.61      127.19     16.48 o 
  -1  18   7      133.09      125.21     16.42 o 
   0  18   7       82.68       90.79     18.52 o 
   1  18   7        2.70       16.15     18.12 o 
   2  18   7       46.81       48.49     19.63 o 
   3  18   7      550.97      587.92     28.97 o 
  -8  19   7      222.09      235.23     21.00 o 
  -7  19   7       85.17       97.71     18.30 o 
  -6  19   7      151.55      142.79     18.66 o 
  -5  19   7       14.37       10.52     16.16 o 
  -4  19   7      111.21      123.82     17.48 o 
  -3  19   7      481.62      450.51     21.75 o 
  -2  19   7      118.92       96.53     16.90 o 
  -1  19   7        5.20        6.84     15.66 o 
   0  19   7       99.90      114.88     19.98 o 
   1  19   7      482.37      530.40     26.71 o 
   2  19   7       34.58       41.70     32.53 o 
  -7  20   7       15.29      -21.34     27.59 o 
  -6  20   7       38.40       16.41     17.20 o 
  -5  20   7       27.76       34.20     17.09 o 
  -4  20   7       21.41        9.86     16.72 o 
  -3  20   7        9.69        9.39     20.44 o 
  -2  20   7        6.24       15.58     16.26 o 
  -1  20   7       47.45       39.69     18.70 o 
   0  20   7      109.61      158.17     20.84 o 
   1  20   7        4.66      -19.36     19.36 o 
  -5  21   7        0.26      -23.28     31.52 o 
  -4  21   7        0.34       -2.99     29.81 o 
  -3  21   7        2.94        0.71     17.80 o 
  -2  21   7        0.70       13.52     18.15 o 
  -1  21   7       11.64       -1.40     18.56 o 
 -15   0   8       19.05        5.89     32.63 o 
 -14   0   8       94.75      118.93     33.94 o 
 -13   0   8        0.85       55.72     29.48 o 
 -12   0   8       51.20       34.10     35.25 o 
 -11   0   8     1567.02     1576.84     42.24 o 
 -10   0   8      522.48      528.53     18.24 o 
  -9   0   8        8.72      -11.15     11.15 o 
  -8   0   8    11850.72    11382.68    206.34 o 
  -7   0   8     1528.64     1542.00     33.92 o 
  -6   0   8     4871.98     4998.44    146.49 o 
  -5   0   8     2379.82     2649.04     64.01 o 
  -4   0   8     1725.45      667.81     26.19 o 
  -3   0   8     6847.55     6791.57    225.38 o 
  -2   0   8      509.77      200.75     13.83 o 
  -1   0   8       49.25       55.22     11.94 o 
   0   0   8     8640.28     8398.40    151.23 o 
   1   0   8     7381.27     7030.50    217.58 o 
   2   0   8      286.36      264.77     24.04 o 
   3   0   8     1294.79     1243.00     56.88 o 
   4   0   8     1148.01     1310.44     61.93 o 
   5   0   8      443.25      604.76     43.93 o 
   6   0   8      726.95      585.25     47.18 o 
   7   0   8      520.86      452.18     47.70 o 
 -15   1   8        0.03      -17.73     22.55 o 
 -14   1   8      140.55      112.22     23.41 o 
 -13   1   8       79.52       36.27     36.22 o 
 -12   1   8      176.69      184.33     15.67 o 
 -11   1   8       37.81       36.02     10.37 o 
 -10   1   8       26.84       21.56      7.48 o 
  -9   1   8     3585.33     3657.72     47.12 o 
  -8   1   8      332.80      326.22     10.35 o 
  -7   1   8      742.35      688.78     16.59 o 
  -6   1   8     1698.89     1903.40     37.50 o 
  -5   1   8     1451.14     1475.68     27.36 o 
  -4   1   8      207.68      244.84      8.69 o 
  -3   1   8      299.23      306.20      9.99 o 
  -2   1   8     2032.52     2124.27     39.83 o 
  -1   1   8     2206.02     2111.69     36.19 o 
   0   1   8       42.27        9.84      7.61 o 
   1   1   8      130.06      135.85     11.92 o 
   2   1   8      505.11      530.32     22.51 o 
   3   1   8     1199.94     1143.83     33.98 o 
   4   1   8      160.60      177.51     13.98 o 
   5   1   8      151.05      128.74     15.03 o 
   6   1   8      830.78      901.57     34.13 o 
   7   1   8      336.55      376.81     32.51 o 
 -15   2   8       20.14       21.25     20.47 o 
 -14   2   8        5.57       -3.80     19.71 o 
 -13   2   8       12.04      -19.94     19.94 o 
 -12   2   8       54.43       45.20     12.98 o 
 -11   2   8       34.80       40.67     11.37 o 
 -10   2   8       50.57       46.15      8.00 o 
  -9   2   8      389.01      376.31     12.01 o 
  -8   2   8     1373.84     1463.89     30.14 o 
  -7   2   8      142.58      143.79     11.51 o 
  -6   2   8      288.48      260.81     15.44 o 
  -5   2   8        0.60       13.84      5.41 o 
  -4   2   8       43.00       70.78      4.67 o 
  -3   2   8     1289.16     1263.27     23.79 o 
  -2   2   8      195.09      186.15      9.20 o 
  -1   2   8      145.62      189.97      6.24 o 
   0   2   8       42.78       44.19      6.34 o 
   1   2   8      499.64      540.17     17.43 o 
   2   2   8     1229.75     1221.31     30.00 o 
   3   2   8        5.62       11.55     10.55 o 
   4   2   8      131.98       98.38     13.52 o 
   5   2   8       33.43       20.81     14.64 o 
   6   2   8      371.68      366.92     21.21 o 
   7   2   8       78.42       67.92     21.80 o 
   8   2   8       19.99       45.39     40.38 o 
 -15   3   8       16.00        4.14     20.37 o 
 -14   3   8       69.47       35.91     19.61 o 
 -13   3   8      517.39      611.11     23.26 o 
 -12   3   8       34.82       35.63     11.83 o 
 -11   3   8        0.02       -1.18      8.82 o 
 -10   3   8      786.24      738.21     17.25 o 
  -9   3   8      183.07      187.88     10.20 o 
  -8   3   8       32.07       25.45      9.60 o 
  -7   3   8       12.19        9.37      7.48 o 
  -5   3   8     1403.75     1542.88     24.66 o 
  -4   3   8      174.82      158.37      5.84 o 
  -3   3   8     2415.54     2966.25     56.81 o 
  -2   3   8     1471.35     1480.24     31.42 o 
  -1   3   8     1468.71     1388.26     27.39 o 
   0   3   8       82.59       72.72      4.94 o 
   1   3   8      456.34      482.91     17.67 o 
   2   3   8     1294.06     1342.13     32.03 o 
   3   3   8      504.38      516.36     20.23 o 
   4   3   8      104.97       77.99     14.11 o 
   5   3   8      331.71      262.13     18.85 o 
   6   3   8      473.10      540.47     32.83 o 
   7   3   8      229.50      257.89     25.47 o 
   8   3   8        5.29       -7.18     22.78 o 
 -14   4   8      199.05      221.59     17.42 o 
 -13   4   8        3.49       -8.77     20.89 o 
 -12   4   8       13.50       18.25      9.95 o 
 -11   4   8     1664.85     1635.27     32.04 o 
 -10   4   8      211.23      244.16     13.43 o 
  -9   4   8        4.78       -5.90      8.38 o 
  -8   4   8     3862.25     3846.11     58.13 o 
  -7   4   8     5782.66     5911.66     84.77 o 
  -5   4   8      310.73      305.18     14.49 o 
  -4   4   8     6210.35     6367.13    115.77 o 
  -3   4   8    15392.85    16064.54    355.90 o 
  -2   4   8      345.78      265.96     11.34 o 
  -1   4   8      767.07      903.59     29.28 o 
   0   4   8     4040.91     4039.47     65.51 o 
   1   4   8     4665.86     4504.54     78.03 o 
   2   4   8     1273.74     1194.43     30.39 o 
   3   4   8      630.96      641.64     24.90 o 
   4   4   8     1513.36     1515.29     44.09 o 
   5   4   8      621.33      607.15     24.43 o 
   6   4   8       42.69       68.65     45.17 o 
   7   4   8      150.26      116.38     24.62 o 
   8   4   8      205.54      205.98     27.87 o 
 -14   5   8       57.21       12.62     17.86 o 
 -13   5   8       67.64       78.36     21.46 o 
 -12   5   8       24.19       31.97     16.40 o 
 -11   5   8      138.23      123.01     15.54 o 
 -10   5   8      556.14      497.20     17.16 o 
  -9   5   8      391.65      405.53     13.41 o 
  -8   5   8     1969.47     2018.22     34.68 o 
  -7   5   8     1067.37     1047.96     21.99 o 
  -6   5   8     2367.31     2530.49     53.44 o 
  -5   5   8     1999.94     2080.55     31.65 o 
  -4   5   8      172.65      219.28     12.18 o 
  -3   5   8      327.10      404.91     13.42 o 
  -2   5   8     2271.68     2362.99     48.02 o 
  -1   5   8     2469.41     2433.73     49.80 o 
   0   5   8      469.40      414.86     10.38 o 
   1   5   8      320.84      312.19     11.89 o 
   2   5   8      824.80      749.98     24.53 o 
   3   5   8       16.87       12.57     12.08 o 
   4   5   8      180.65      203.80     16.73 o 
   5   5   8       40.99       26.26     18.99 o 
   6   5   8      307.83      315.19     26.29 o 
   7   5   8      283.43      271.97     28.34 o 
   8   5   8       51.13       63.01     25.75 o 
 -14   6   8        6.10       -6.04     28.49 o 
 -13   6   8       11.94        4.66     28.19 o 
 -12   6   8        7.19        8.21     16.45 o 
 -11   6   8      114.31      122.86     14.07 o 
 -10   6   8       63.32       55.79     13.19 o 
  -9   6   8      427.84      365.29     14.49 o 
  -8   6   8      216.45      227.92     11.69 o 
  -7   6   8      403.34      365.49     12.37 o 
  -6   6   8      464.81      489.42     14.87 o 
  -5   6   8      296.92      314.88      9.88 o 
  -4   6   8       82.70       66.78     10.28 o 
  -3   6   8       51.83       54.01      7.63 o 
  -2   6   8      614.01      522.56     18.43 o 
  -1   6   8        6.75        6.23      7.64 o 
   0   6   8      272.23      252.86      7.41 o 
   1   6   8      142.00      110.61      8.55 o 
   2   6   8      258.93      246.21     12.68 o 
   3   6   8        0.05       32.06     12.66 o 
   4   6   8        1.99        8.80     17.64 o 
   5   6   8       20.61       22.64     19.87 o 
   6   6   8        4.94       -5.30     21.47 o 
   7   6   8      194.53      188.98     27.04 o 
   8   6   8       16.19       14.92     26.11 o 
 -14   7   8       23.91       47.17     48.05 o 
 -13   7   8      106.74       93.06     23.03 o 
 -12   7   8       43.75       84.45     20.65 o 
 -11   7   8        5.09        0.84     13.36 o 
 -10   7   8      394.10      385.12     16.56 o 
  -9   7   8      477.87      473.22     18.33 o 
  -8   7   8      551.22      582.40     22.66 o 
  -7   7   8      390.84      336.73     12.91 o 
  -6   7   8      424.79      434.29     13.22 o 
  -5   7   8     1380.02     1503.13     24.87 o 
  -4   7   8      129.90      149.32     12.31 o 
  -3   7   8      612.31      610.39     18.69 o 
  -2   7   8      687.96      692.62     21.10 o 
  -1   7   8     1256.16     1270.18     27.66 o 
   0   7   8       23.22        6.46      7.84 o 
   1   7   8      222.07      201.31     10.19 o 
   2   7   8      155.50      155.08     11.83 o 
   3   7   8      394.73      406.90     18.46 o 
   4   7   8       59.45       73.51     18.57 o 
   5   7   8      134.20      148.22     37.19 o 
   6   7   8      186.51      179.77     25.37 o 
   7   7   8       88.75      131.36     26.40 o 
   8   7   8       13.79       12.93     27.06 o 
 -14   8   8      252.71      252.15     26.56 o 
 -13   8   8        7.91       31.74     19.12 o 
 -12   8   8       52.40       59.27     20.65 o 
 -11   8   8      725.96      733.31     22.68 o 
 -10   8   8      139.48      167.58     14.17 o 
  -9   8   8      200.65      163.95     14.42 o 
  -8   8   8     1229.88     1231.09     29.95 o 
  -7   8   8     1529.20     1602.69     33.50 o 
  -6   8   8     1184.02     1259.95     27.75 o 
  -5   8   8     2208.64     2192.43     32.85 o 
  -4   8   8     3801.69     3884.52     59.23 o 
  -3   8   8     2734.22     2675.24     42.84 o 
  -2   8   8      693.01      733.68     19.06 o 
  -1   8   8      204.30      261.57     11.14 o 
   0   8   8     2774.93     2964.63     52.86 o 
   1   8   8      941.50     1100.08     23.75 o 
   2   8   8      680.25      628.88     22.62 o 
   3   8   8      323.17      295.74     17.93 o 
   4   8   8     1516.68     1554.57     53.86 o 
   5   8   8      402.61      403.93     23.35 o 
   6   8   8       33.47       83.94     25.38 o 
   7   8   8      117.66       80.47     26.73 o 
 -14   9   8        3.37      -22.58     22.58 o 
 -13   9   8      270.59      246.10     22.36 o 
 -12   9   8        8.74       -7.24     17.55 o 
 -11   9   8      168.97      188.24     16.34 o 
 -10   9   8      334.97      287.32     16.04 o 
  -9   9   8      339.27      349.82     19.78 o 
  -8   9   8      263.64      298.66     15.38 o 
  -7   9   8      401.08      353.11     15.13 o 
  -6   9   8      372.43      408.12     14.14 o 
  -5   9   8       59.70       54.06      8.17 o 
  -4   9   8      977.26      829.72     21.06 o 
  -3   9   8      840.80      894.49     21.12 o 
  -2   9   8     1164.40     1273.53     25.99 o 
  -1   9   8     1559.64     1462.23     25.83 o 
   0   9   8      220.18      202.25     13.08 o 
   1   9   8       30.39       22.66     13.53 o 
   2   9   8      938.44      857.62     27.76 o 
   3   9   8      852.94      828.40     33.88 o 
   4   9   8        7.09      -11.03     15.90 o 
   5   9   8       89.44       44.94     18.99 o 
   6   9   8      211.82      190.34     23.43 o 
   7   9   8       43.33       77.00     38.21 o 
 -13  10   8       60.36       41.60     19.62 o 
 -12  10   8       47.12       65.29     18.79 o 
 -11  10   8       20.40       49.19     15.27 o 
 -10  10   8       10.10       27.70     15.85 o 
  -9  10   8        1.53       12.14     13.64 o 
  -8  10   8       20.79       20.00     12.34 o 
  -7  10   8       56.51       52.44     10.43 o 
  -6  10   8      468.63      449.57     15.91 o 
  -5  10   8     1933.59     1925.01     33.83 o 
  -4  10   8      292.37      278.83     14.17 o 
  -3  10   8      947.46     1033.26     27.24 o 
  -2  10   8       51.67       45.69     10.46 o 
  -1  10   8       39.43       31.55     10.31 o 
   0  10   8      424.31      403.80     23.64 o 
   1  10   8       63.22       66.47     13.44 o 
   2  10   8      242.59      236.15     20.39 o 
   3  10   8        0.19      -14.66     14.66 o 
   4  10   8       21.41        3.22     17.22 o 
   5  10   8       36.87        9.67     31.52 o 
   6  10   8       24.40       40.33     21.20 o 
   7  10   8        1.66        8.83     31.34 o 
 -13  11   8       21.06       35.10     20.06 o 
 -12  11   8      106.64      126.83     21.12 o 
 -11  11   8       13.86       21.11     17.32 o 
 -10  11   8       20.40       25.37     15.98 o 
  -9  11   8      393.01      420.97     24.41 o 
  -8  11   8      102.31      101.61     14.08 o 
  -7  11   8      136.75      142.16     12.26 o 
  -6  11   8        6.68        2.29      9.53 o 
  -5  11   8      267.64      266.50     12.71 o 
  -4  11   8      162.31      154.90     12.82 o 
  -3  11   8        2.47        0.80     12.21 o 
  -2  11   8      972.93      951.39     27.20 o 
  -1  11   8       16.23        1.39     11.03 o 
   0  11   8        3.79        0.56      9.66 o 
   1  11   8       74.63       53.57     11.82 o 
   2  11   8      417.48      451.46     18.49 o 
   3  11   8       44.82       26.22     15.99 o 
   4  11   8      132.32      155.34     19.77 o 
   5  11   8      124.06      169.80     22.09 o 
   6  11   8       90.89       65.43     22.26 o 
   7  11   8        6.71      -22.95     22.95 o 
 -13  12   8       39.71       43.75     32.68 o 
 -12  12   8        3.46        4.67     32.97 o 
 -11  12   8      390.50      457.15     23.52 o 
 -10  12   8       88.87      108.07     17.72 o 
  -9  12   8       93.07      104.90     19.75 o 
  -8  12   8     1363.96     1286.12     30.09 o 
  -7  12   8      928.96      918.15     24.77 o 
  -6  12   8     1343.12     1291.37     28.03 o 
  -5  12   8       53.89       35.18     10.78 o 
  -4  12   8      598.43      604.81     20.83 o 
  -3  12   8     2469.60     2552.18     49.44 o 
  -2  12   8      416.31      433.49     17.97 o 
  -1  12   8       33.07       52.35     12.56 o 
   0  12   8     2006.50     2006.41     40.05 o 
   1  12   8      480.06      503.41     19.62 o 
   2  12   8      150.22      167.64     18.86 o 
   3  12   8       26.67       39.64     25.75 o 
   4  12   8      268.16      300.06     27.28 o 
   5  12   8      158.77      184.91     22.82 o 
   6  12   8        0.10        3.28     22.01 o 
 -12  13   8      144.14      119.03     23.20 o 
 -11  13   8       16.42       18.56     18.73 o 
 -10  13   8      211.51      212.83     19.63 o 
  -9  13   8      756.40      824.46     48.03 o 
  -8  13   8        5.87       17.20     12.97 o 
  -7  13   8       11.82        2.36     11.90 o 
  -6  13   8      881.76      814.76     23.24 o 
  -5  13   8      583.17      563.93     18.01 o 
  -4  13   8       28.45       21.95     10.65 o 
  -3  13   8      117.81      122.02     10.33 o 
  -2  13   8      262.06      258.98     18.20 o 
  -1  13   8     1374.31     1338.83     28.01 o 
   0  13   8      654.99      587.06     29.01 o 
   1  13   8      141.94      113.01     14.08 o 
   2  13   8      264.37      270.83     17.42 o 
   3  13   8      231.64      264.96     33.24 o 
   4  13   8      168.81      230.13     22.51 o 
   5  13   8        1.21      -21.10     21.10 o 
   6  13   8      210.33      235.77     26.26 o 
 -12  14   8       18.03        6.62     25.96 o 
 -11  14   8       36.76       21.28     24.90 o 
 -10  14   8        0.31      -19.89     19.89 o 
  -9  14   8        6.44       -4.01     14.90 o 
  -8  14   8      321.43      299.77     17.12 o 
  -7  14   8      105.52      111.32     13.95 o 
  -6  14   8      127.16      125.34     13.15 o 
  -5  14   8       63.82       64.88     11.77 o 
  -4  14   8       13.17       27.32     10.74 o 
  -3  14   8      704.49      676.21     19.36 o 
  -2  14   8       95.72      101.53     11.09 o 
  -1  14   8       51.86       40.87     10.87 o 
   0  14   8      186.18      202.93     14.78 o 
   1  14   8      204.46      197.38     15.92 o 
   2  14   8       85.67      114.51     16.28 o 
   3  14   8        0.30        3.97     18.38 o 
   4  14   8        1.03       24.27     20.19 o 
   5  14   8      149.75      163.70     25.68 o 
 -11  15   8       23.47       30.87     25.75 o 
 -10  15   8        6.14       23.50     20.55 o 
  -9  15   8       10.91       16.50     18.23 o 
  -8  15   8       14.21        3.24     16.30 o 
  -7  15   8       44.44       43.87     20.06 o 
  -6  15   8        1.48       -5.19     12.42 o 
  -5  15   8      211.04      173.87     13.89 o 
  -4  15   8       10.14       23.62     11.51 o 
  -3  15   8       36.54       36.55     11.31 o 
  -2  15   8       13.69        0.36     11.05 o 
  -1  15   8       17.39        0.53     11.55 o 
   0  15   8       17.59       34.76     16.58 o 
   1  15   8       80.24       74.92     15.34 o 
   2  15   8      128.59      148.27     17.43 o 
   3  15   8        8.47       20.66     26.35 o 
   4  15   8       94.99       80.21     29.17 o 
   5  15   8        4.08       16.22     21.94 o 
 -10  16   8        5.28      -17.67     21.11 o 
  -9  16   8       17.30       15.63     18.05 o 
  -8  16   8      152.25      105.82     18.38 o 
  -7  16   8      468.31      440.27     21.69 o 
  -6  16   8      737.03      707.33     25.51 o 
  -5  16   8        2.16        4.95     14.16 o 
  -4  16   8      486.39      522.74     21.53 o 
  -3  16   8      922.89      911.53     25.46 o 
  -2  16   8      117.20      147.44     13.49 o 
  -1  16   8      464.58      464.34     23.53 o 
   0  16   8      612.27      619.82     23.47 o 
   1  16   8      647.82      692.57     25.11 o 
   2  16   8       49.88       20.48     22.18 o 
   3  16   8       12.47       24.31     20.00 o 
   4  16   8        9.51      -19.82     19.82 o 
 -10  17   8      114.77      104.83     27.75 o 
  -9  17   8      223.19      280.25     22.23 o 
  -8  17   8        6.80      -11.42     17.11 o 
  -7  17   8        2.36       13.52     16.73 o 
  -6  17   8       38.76       43.08     16.34 o 
  -5  17   8      141.22      128.26     26.00 o 
  -4  17   8      130.79      137.69     16.28 o 
  -3  17   8        6.34       23.04     14.37 o 
  -2  17   8      561.43      570.78     22.76 o 
  -1  17   8      686.90      708.21     28.14 o 
   0  17   8        2.13       -7.28     16.91 o 
   1  17   8       26.04       38.55     17.07 o 
   2  17   8      311.37      276.57     20.63 o 
   3  17   8        7.92       33.78     20.58 o 
  -9  18   8        9.24       -9.68     18.87 o 
  -8  18   8      112.83       98.46     25.98 o 
  -7  18   8       58.04       58.91     17.74 o 
  -6  18   8       32.63       31.44     16.65 o 
  -5  18   8      130.90      110.97     17.51 o 
  -4  18   8       72.03       86.33     16.40 o 
  -3  18   8       85.28       67.70     15.85 o 
  -2  18   8      122.88      145.31     16.97 o 
  -1  18   8        0.22       15.47     17.33 o 
   0  18   8      134.94      191.41     20.66 o 
   1  18   8      211.38      219.60     64.67 o 
   2  18   8        4.54       -9.97     19.73 o 
   3  18   8       17.03       47.23     25.81 o 
  -8  19   8       10.00      -12.72     20.32 o 
  -7  19   8        5.53      -17.54     17.54 o 
  -6  19   8       23.78       11.71     17.30 o 
  -5  19   8        7.67       11.76     16.61 o 
  -4  19   8        5.17       -9.09     15.96 o 
  -3  19   8       24.52       20.24     16.21 o 
  -2  19   8        0.69       -4.76     15.90 o 
  -1  19   8       96.37       42.34     18.25 o 
   0  19   8      105.26      106.17     20.34 o 
   1  19   8        1.47        2.28     20.13 o 
   2  19   8        3.74       26.71     48.00 o 
  -6  20   8       15.04       12.06     17.77 o 
  -5  20   8       24.00       27.50     17.51 o 
  -4  20   8      224.25      195.98     19.57 o 
  -3  20   8      213.86      217.97     19.72 o 
  -2  20   8       40.78       25.58     16.79 o 
  -1  20   8        7.91      -18.60     18.60 o 
   0  20   8      217.24      203.04     22.34 o 
  -3  21   8       94.06       87.34     19.62 o 
 -15   1   9        5.11        9.91     17.90 o 
 -14   1   9       46.05       36.68     14.84 o 
 -13   1   9        4.93      -11.44     11.44 o 
 -12   1   9      316.21      304.76     13.88 o 
 -11   1   9     1013.23     1038.58     23.03 o 
 -10   1   9      285.08      255.78     12.54 o 
  -9   1   9        3.65        3.98      7.38 o 
  -8   1   9     1898.03     1788.13     31.21 o 
  -7   1   9      393.34      406.66     24.14 o 
  -6   1   9      766.62      378.35     21.41 o 
  -5   1   9      340.56      383.99     15.55 o 
  -4   1   9     2994.86     2967.38     50.01 o 
  -3   1   9     2820.57     2738.35     57.39 o 
  -2   1   9      172.48      125.44      7.29 o 
  -1   1   9      138.21      194.79     10.20 o 
   1   1   9     2057.89     1853.18    120.32 o 
   2   1   9        5.08        7.83     23.95 o 
   3   1   9     1099.49      990.28     38.55 o 
   4   1   9      154.29      170.02     21.91 o 
   5   1   9      616.90      640.34     33.58 o 
   6   1   9      150.09      145.14     27.54 o 
   7   1   9      168.06      129.91     41.89 o 
 -15   2   9        4.72       11.43     17.93 o 
 -14   2   9      233.32      205.31     19.29 o 
 -13   2   9      109.69       90.07     13.89 o 
 -12   2   9       99.75       87.75     11.57 o 
 -11   2   9      109.47       86.54      9.74 o 
 -10   2   9     1496.75     1352.18     25.98 o 
  -9   2   9     2282.63     2448.19     40.87 o 
  -8   2   9       34.80       51.85      9.34 o 
  -7   2   9     1554.07     1551.46     37.51 o 
  -5   2   9     2187.14     2215.49     37.69 o 
  -4   2   9       80.18       63.64      5.78 o 
  -3   2   9      943.75      995.64     17.96 o 
  -2   2   9     6129.21     6071.68     85.98 o 
  -1   2   9     3000.66     2731.11     46.26 o 
   0   2   9      841.17      841.41     23.73 o 
   1   2   9      708.23      564.90     26.35 o 
   2   2   9     1198.41     1108.65     28.43 o 
   3   2   9      514.21      531.70     20.53 o 
   4   2   9        7.43       -0.39     12.63 o 
   5   2   9      573.56      533.18     24.10 o 
   6   2   9      160.14      190.51     28.04 o 
   7   2   9       22.71       13.50     37.34 o 
   8   2   9        1.77      -12.98     40.33 o 
 -15   3   9        4.25       -0.75     16.25 o 
 -14   3   9      229.59      181.54     18.72 o 
 -13   3   9      206.42      182.56     13.77 o 
 -12   3   9       27.12        6.13     10.64 o 
 -11   3   9      831.81      787.56     24.01 o 
 -10   3   9        5.63        7.00     11.58 o 
  -9   3   9       61.71       70.68     11.16 o 
  -8   3   9     1072.15     1119.86     25.59 o 
  -7   3   9       43.91       33.20      7.33 o 
  -5   3   9     1193.64     1364.87     22.54 o 
  -4   3   9      288.33      316.71      9.29 o 
  -3   3   9     3756.10     3781.50     53.77 o 
  -2   3   9      394.62      319.57      9.68 o 
  -1   3   9     1738.00     1731.85     27.88 o 
   0   3   9     2472.28     2221.73     53.49 o 
   1   3   9      226.21      188.49     16.96 o 
   2   3   9        0.47       10.32     10.59 o 
   3   3   9      187.32      182.56     14.52 o 
   4   3   9      784.78      738.46     34.40 o 
   5   3   9      380.46      376.76     20.82 o 
   6   3   9        3.43      -15.64     19.35 o 
   7   3   9        3.14        8.80     36.70 o 
   8   3   9       72.72      165.80     45.54 o 
 -15   4   9        0.61       10.15     21.74 o 
 -14   4   9       39.22       66.51     21.32 o 
 -13   4   9       66.97       64.71     17.71 o 
 -12   4   9        5.86       -1.24     12.28 o 
 -11   4   9      154.75      161.88     13.64 o 
 -10   4   9       82.10       63.44     11.52 o 
  -9   4   9       47.97       47.19     12.59 o 
  -8   4   9      412.78      412.85     13.50 o 
  -7   4   9     1423.75     1274.83     37.59 o 
  -6   4   9      329.23      305.77     12.71 o 
  -5   4   9      202.09      192.07      8.41 o 
  -4   4   9      450.33      374.53     27.11 o 
  -3   4   9      518.73      505.32     18.02 o 
  -2   4   9      107.65      100.76      9.31 o 
  -1   4   9      175.48      196.61      7.31 o 
   0   4   9      169.96      154.43      8.32 o 
   1   4   9      184.77      159.70     12.91 o 
   2   4   9      736.58      695.92     24.69 o 
   3   4   9        0.61       -7.49     12.62 o 
   4   4   9       33.53       19.12     14.61 o 
   5   4   9        0.79       -1.71     16.72 o 
   6   4   9       20.76        8.44     21.23 o 
   7   4   9      280.42      248.44     26.42 o 
 -14   5   9       68.95       98.14     22.51 o 
 -13   5   9        1.35       13.81     15.49 o 
 -12   5   9       74.46       68.36     14.51 o 
 -11   5   9      133.17      143.44     14.01 o 
 -10   5   9       45.73       59.99     13.20 o 
  -9   5   9       22.52       26.30      9.90 o 
  -8   5   9       20.56       19.99      8.76 o 
  -7   5   9      408.82      493.04     14.94 o 
  -6   5   9       34.75       49.74      9.72 o 
  -5   5   9       78.79      110.20      6.53 o 
  -4   5   9       37.40       49.35      9.53 o 
  -3   5   9     3338.43     3440.22     67.11 o 
  -2   5   9        6.44       23.75     11.22 o 
  -1   5   9      140.12      133.79     16.29 o 
   0   5   9     1575.38     1475.87     26.14 o 
   1   5   9      324.34      291.99     15.30 o 
   2   5   9       19.41       32.85     11.66 o 
   3   5   9      406.17      380.33     25.35 o 
   4   5   9      364.86      378.83     20.54 o 
   5   5   9        1.47       26.21     20.13 o 
   6   5   9        0.48       -4.87     21.60 o 
   7   5   9       95.06       66.30     24.32 o 
 -14   6   9      249.76      281.19     25.69 o 
 -13   6   9      289.14      278.50     20.99 o 
 -12   6   9        1.81        8.76     14.23 o 
 -11   6   9      533.45      497.33     24.81 o 
 -10   6   9      479.20      506.79     24.28 o 
  -9   6   9      851.98      890.64     42.62 o 
  -8   6   9       46.12       31.94      9.28 o 
  -7   6   9      498.24      462.47     19.52 o 
  -6   6   9     5402.75     5304.02     76.60 o 
  -5   6   9     3821.87     3626.97     53.75 o 
  -4   6   9     2011.96     1861.75     35.19 o 
  -3   6   9     3889.35     4106.78     74.95 o 
  -2   6   9      536.43      525.99     17.95 o 
  -1   6   9     1521.95     1478.66     30.53 o 
   0   6   9       32.55       35.71      8.12 o 
   1   6   9     1584.61     1644.10     32.95 o 
   2   6   9     2918.10     2745.50     56.47 o 
   3   6   9       55.38       79.98     14.49 o 
   4   6   9       14.28        9.45     34.92 o 
   5   6   9      124.69      117.31     27.69 o 
   6   6   9        9.30       30.19     22.70 o 
   7   6   9       13.43      -21.29     24.33 o 
 -14   7   9        0.44        4.08     22.49 o 
 -13   7   9       91.03      138.53     24.77 o 
 -12   7   9      138.47      165.53     19.97 o 
 -11   7   9      676.37      695.41     39.65 o 
 -10   7   9      137.97      140.89     20.63 o 
  -9   7   9        6.27       -3.78     11.71 o 
  -8   7   9      939.85      955.02     22.86 o 
  -7   7   9     1176.56     1222.05     24.87 o 
  -6   7   9     1120.69     1068.33     22.23 o 
  -5   7   9     3124.69     3069.83     46.71 o 
  -4   7   9     7576.17     7866.18    125.13 o 
  -3   7   9      753.81      670.37     29.76 o 
  -2   7   9      885.90     1023.22     24.77 o 
  -1   7   9       36.83       35.18      9.62 o 
   0   7   9     2753.28     2634.49     41.91 o 
   1   7   9      826.87      816.88     22.73 o 
   2   7   9       24.91       38.16     12.89 o 
   3   7   9      754.94      737.80     33.44 o 
   4   7   9      600.58      578.09     30.89 o 
   5   7   9      505.17      568.24     69.69 o 
   6   7   9       98.24      150.03     25.51 o 
   7   7   9      160.37      145.56     27.99 o 
 -14   8   9        6.94       -2.47     23.06 o 
 -13   8   9       11.03        2.13     18.68 o 
 -12   8   9       77.53      110.72     26.93 o 
 -11   8   9        2.51        2.69     15.54 o 
 -10   8   9      142.53      121.72     15.33 o 
  -9   8   9      292.54      318.81     16.58 o 
  -8   8   9       11.78        0.80     10.88 o 
  -7   8   9      204.03      220.86     13.08 o 
  -6   8   9     1370.78     1491.26     27.48 o 
  -5   8   9       45.36       20.57      9.56 o 
  -4   8   9        2.66       15.96      9.28 o 
  -3   8   9     1030.65     1048.89     26.92 o 
  -2   8   9      227.33      215.91     12.40 o 
  -1   8   9       20.45       19.01      8.88 o 
   0   8   9      100.37       55.06      8.39 o 
   1   8   9        0.62       -8.95      8.95 o 
   2   8   9      239.64      195.71     15.60 o 
   3   8   9      200.96      170.93     19.74 o 
   4   8   9       34.31       36.45     19.68 o 
   5   8   9      120.06       90.08     22.90 o 
   6   8   9        6.59       24.34     24.07 o 
   7   8   9      130.11      118.06     49.00 o 
 -14   9   9      220.64      260.90     27.22 o 
 -13   9   9        6.43       29.14     22.33 o 
 -12   9   9       60.63       71.58     27.75 o 
 -11   9   9      413.81      400.50     21.31 o 
 -10   9   9      308.71      313.46     18.55 o 
  -9   9   9        1.41       -2.47     12.97 o 
  -8   9   9      669.74      698.15     26.78 o 
  -7   9   9       53.10       52.95     12.06 o 
  -6   9   9       20.71       23.72      9.55 o 
  -5   9   9      135.67      146.64     11.84 o 
  -4   9   9      489.72      488.49     15.11 o 
  -3   9   9      298.70      295.88     16.74 o 
  -2   9   9       33.58       41.94     10.34 o 
  -1   9   9      604.29      628.84     20.02 o 
   0   9   9     1555.66     1401.93     27.54 o 
   1   9   9      161.43      154.45     12.44 o 
   2   9   9       91.20       67.44     14.46 o 
   3   9   9      487.04      508.16     22.76 o 
   4   9   9      265.23      272.23     20.95 o 
   5   9   9       33.55       24.17     22.32 o 
   6   9   9        1.02        3.83     24.83 o 
 -13  10   9      383.36      426.30     28.59 o 
 -12  10   9        1.15       13.49     18.67 o 
 -11  10   9      109.53      136.51     18.21 o 
 -10  10   9      568.11      527.03     22.13 o 
  -9  10   9      989.46      986.64     29.84 o 
  -8  10   9       14.76        5.14     12.32 o 
  -7  10   9     1384.09     1392.08     32.30 o 
  -6  10   9     4350.53     4400.58     67.28 o 
  -5  10   9      902.70      911.24     30.90 o 
  -4  10   9      139.33      118.28     12.15 o 
  -3  10   9      540.93      533.21     18.63 o 
  -2  10   9     2710.46     2631.81     49.92 o 
  -1  10   9      579.30      602.27     20.60 o 
   0  10   9      372.79      324.05     14.04 o 
   1  10   9      942.91      912.14     33.78 o 
   2  10   9      922.17      980.79     32.06 o 
   3  10   9      485.73      550.84     24.16 o 
   4  10   9        1.40       -0.30     20.03 o 
   5  10   9      331.08      338.28     25.05 o 
   6  10   9      238.61      217.68     56.38 o 
 -13  11   9      279.54      298.11     35.53 o 
 -12  11   9       83.13       40.05     25.94 o 
 -11  11   9      199.09      219.16     19.95 o 
 -10  11   9        2.45       -2.10     15.74 o 
  -9  11   9      121.92      100.61     15.42 o 
  -8  11   9      869.24      804.88     26.38 o 
  -7  11   9      536.05      571.94     24.86 o 
  -6  11   9       96.56      109.62     11.53 o 
  -5  11   9     1779.53     1675.10     31.58 o 
  -4  11   9      250.39      253.09     15.22 o 
  -3  11   9     1885.31     1916.21     40.52 o 
  -2  11   9      191.96      188.02     14.31 o 
  -1  11   9      193.53      238.62     18.07 o 
   0  11   9     1017.27     1090.71     27.58 o 
   1  11   9      563.70      591.55     20.77 o 
   2  11   9      176.76      241.10     19.50 o 
   3  11   9      255.36      283.28     29.73 o 
   4  11   9     1023.52     1142.89     38.83 o 
   5  11   9      145.26      221.80     23.65 o 
   6  11   9        6.04       45.08     22.66 o 
 -13  12   9      117.93       94.40     23.87 o 
 -12  12   9       25.05       18.69     21.55 o 
 -11  12   9       25.12        4.73     17.81 o 
 -10  12   9       55.96       33.69     16.87 o 
  -9  12   9      127.76      150.02     16.65 o 
  -8  12   9       20.04       20.02     13.59 o 
  -7  12   9        1.24       -9.62     11.35 o 
  -6  12   9      107.23      157.80     12.30 o 
  -5  12   9        9.01        8.89      9.37 o 
  -4  12   9       23.38       21.10     12.41 o 
  -3  12   9       79.74       83.10     13.24 o 
  -2  12   9       71.51       59.61     13.19 o 
  -1  12   9      297.02      218.68     18.95 o 
   0  12   9        7.53       15.04     14.58 o 
   1  12   9        4.09        8.98     12.56 o 
   2  12   9      138.09      134.43     17.47 o 
   3  12   9       46.93       62.61     18.46 o 
   4  12   9       14.98       29.65     20.15 o 
   5  12   9        0.06      -20.82     20.82 o 
 -12  13   9       25.64       24.80     21.69 o 
 -11  13   9      212.09      195.25     20.74 o 
 -10  13   9       68.55       98.01     18.25 o 
  -9  13   9        4.42       -5.58     15.59 o 
  -8  13   9      122.02      121.27     15.64 o 
  -7  13   9       37.73       47.79     12.49 o 
  -6  13   9       22.11       10.29     11.15 o 
  -5  13   9       30.06       20.15     10.46 o 
  -4  13   9      302.06      260.95     16.87 o 
  -3  13   9      177.87      154.87     15.26 o 
  -2  13   9        5.53       -6.10     13.37 o 
  -1  13   9      361.05      381.76     22.38 o 
   0  13   9      151.45      160.10     14.06 o 
   1  13   9       10.40       14.63     13.76 o 
   2  13   9       41.76       31.56     17.34 o 
   3  13   9       40.94       73.94     19.22 o 
   4  13   9       68.27      103.44     37.25 o 
   5  13   9        3.26      -11.15     35.69 o 
 -12  14   9      219.83      234.15     25.54 o 
 -11  14   9      123.49      151.74     20.81 o 
 -10  14   9      374.62      400.32     25.49 o 
  -9  14   9      226.49      231.46     19.47 o 
  -8  14   9       51.90       47.56     14.26 o 
  -7  14   9      221.76      209.16     15.04 o 
  -6  14   9      553.16      553.49     22.31 o 
  -5  14   9      744.29      722.94     21.26 o 
  -4  14   9        0.95       14.36     14.16 o 
  -3  14   9     1173.79     1216.87     33.79 o 
  -2  14   9      518.46      490.19     21.50 o 
  -1  14   9      121.54      129.11     13.21 o 
   0  14   9       33.04       39.91     13.28 o 
   1  14   9      381.18      421.09     26.22 o 
   2  14   9      458.41      500.37     37.43 o 
   3  14   9       59.65       91.18     20.30 o 
   4  14   9       53.51       10.45     21.20 o 
   5  14   9       26.19       53.18     23.45 o 
 -11  15   9      562.79      578.72     26.87 o 
 -10  15   9       46.57       46.37     18.35 o 
  -9  15   9        2.76       -5.72     17.08 o 
  -8  15   9      754.32      718.94     34.09 o 
  -7  15   9       70.55       79.85     14.85 o 
  -6  15   9        5.45        2.20     12.77 o 
  -5  15   9      162.10      144.23     13.62 o 
  -4  15   9      608.61      580.77     19.40 o 
  -3  15   9      796.64      811.95     24.63 o 
  -2  15   9       14.39       41.38     11.55 o 
  -1  15   9      125.93      134.08     14.53 o 
   0  15   9      687.37      677.34     23.83 o 
   1  15   9      352.50      461.45     23.35 o 
   2  15   9        8.47       38.33     20.03 o 
   3  15   9      226.84      229.44     30.74 o 
   4  15   9      454.12      414.89     37.89 o 
 -10  16   9      121.09       64.04     22.26 o 
  -9  16   9       45.29       45.27     23.61 o 
  -8  16   9        3.81      -12.50     17.29 o 
  -7  16   9      142.92      164.11     16.20 o 
  -6  16   9      194.29      210.96     15.99 o 
  -5  16   9      150.59      157.84     19.08 o 
  -4  16   9       83.32       91.00     13.28 o 
  -3  16   9       30.89       37.18     12.36 o 
  -2  16   9      196.47      183.04     14.43 o 
  -1  16   9      182.28      153.45     15.78 o 
   0  16   9       11.33       -7.40     15.00 o 
   1  16   9       24.54        9.06     16.30 o 
   2  16   9       10.14       43.99     19.33 o 
   3  16   9      292.19      287.41     24.42 o 
 -10  17   9        3.83      -22.07     22.07 o 
  -9  17   9        0.90       -4.88     18.63 o 
  -8  17   9        0.60        0.35     17.24 o 
  -7  17   9      104.71       50.47     17.53 o 
  -6  17   9       12.39        4.91     17.08 o 
  -5  17   9       48.90        9.64     15.25 o 
  -4  17   9       41.85       36.56     13.65 o 
  -3  17   9        5.49        4.80     13.20 o 
  -2  17   9        4.56       -5.64     13.07 o 
  -1  17   9      293.52      331.85     25.68 o 
   0  17   9       95.08       93.95     17.04 o 
   1  17   9        0.00        5.18     16.80 o 
   2  17   9        1.38      -12.94     24.64 o 
   3  17   9      210.80      275.24     26.45 o 
  -9  18   9      258.26      300.61     25.98 o 
  -8  18   9        1.63        6.44     18.17 o 
  -7  18   9       65.46       19.97     17.42 o 
  -6  18   9      916.31      927.22     31.05 o 
  -5  18   9      203.20      223.74     18.97 o 
  -4  18   9        3.28      -15.38     15.38 o 
  -3  18   9       95.23       94.73     16.55 o 
  -2  18   9      242.50      272.33     20.93 o 
  -1  18   9      313.15      307.24     20.29 o 
   0  18   9       85.72      110.44     17.72 o 
   1  18   9       27.96       12.07     17.54 o 
   2  18   9      183.38      144.85     22.15 o 
  -8  19   9      225.80      248.97     24.69 o 
  -7  19   9       52.83       26.38     18.34 o 
  -6  19   9        9.24       -4.75     17.45 o 
  -5  19   9      218.60      197.72     23.00 o 
  -4  19   9      287.43      271.80     21.96 o 
  -3  19   9      130.47      131.49     17.71 o 
  -2  19   9        9.57       23.97     18.26 o 
  -1  19   9       44.00       67.38     35.44 o 
   0  19   9       37.73       31.60     19.38 o 
  -6  20   9       64.31       67.04     20.43 o 
  -5  20   9      102.55       97.59     18.64 o 
  -4  20   9        3.60        6.33     17.19 o 
  -3  20   9       30.36       46.07     17.67 o 
  -2  20   9       17.59       22.54     18.88 o 
  -1  20   9       16.89       12.48     19.39 o 
 -15   0  10        2.76      -19.41     28.48 o 
 -14   0  10      177.47      196.52     27.07 o 
 -13   0  10      877.26      863.75     58.44 o 
 -12   0  10      457.12      477.22     32.82 o 
 -11   0  10     1032.21     1071.12     32.16 o 
 -10   0  10      965.92      847.82     27.07 o 
  -9   0  10      807.78      751.40     23.45 o 
  -8   0  10     1898.36     1907.96     53.34 o 
  -7   0  10      711.82      793.68     30.25 o 
  -6   0  10       20.27       23.04     19.29 o 
  -1   0  10     1820.76     1829.64     47.46 o 
   0   0  10     1626.03     1695.01     63.84 o 
   1   0  10      775.41      720.02     42.15 o 
   2   0  10      266.91      239.29     28.36 o 
   3   0  10      753.58      830.57     53.43 o 
   4   0  10      340.30      423.19     39.70 o 
   5   0  10      262.81      333.25     41.95 o 
   6   0  10       55.04      133.60     39.95 o 
   7   0  10      191.44      181.38     44.98 o 
 -15   1  10        1.64       11.91     19.94 o 
 -14   1  10      156.41      158.30     28.28 o 
 -13   1  10      194.49      195.32     16.26 o 
 -12   1  10       27.00       17.24     10.93 o 
 -11   1  10      208.61      186.24     11.35 o 
 -10   1  10     1152.39     1164.84     32.35 o 
  -9   1  10      131.71      155.28     14.68 o 
  -8   1  10        5.27        2.07      7.58 o 
  -7   1  10      362.92      375.12     13.96 o 
  -6   1  10     2728.47     2732.65     56.89 o 
  -5   1  10     1457.99     1498.36     35.01 o 
  -4   1  10      154.08      182.61     11.18 o 
  -3   1  10     3881.93     3838.25    111.87 o 
  -2   1  10     3199.70     3094.87     61.40 o 
  -1   1  10     1316.74     1040.01     57.04 o 
   0   1  10     1062.91     1043.85     33.33 o 
   1   1  10      996.68      938.78     55.05 o 
   2   1  10     1301.62     1338.57     72.01 o 
   3   1  10        6.85      -11.07     17.56 o 
   4   1  10        1.86       -3.70     20.33 o 
   5   1  10      498.72      468.76     31.87 o 
   6   1  10      176.36      251.09     30.92 o 
   7   1  10        0.44       -8.13     39.92 o 
 -15   2  10        2.88        1.99     19.19 o 
 -14   2  10       25.82       30.39     32.90 o 
 -13   2  10       55.76       46.53     13.14 o 
 -12   2  10        4.67        0.31     17.36 o 
 -11   2  10       12.21       20.27     11.85 o 
 -10   2  10       20.51        5.47     10.35 o 
  -9   2  10        4.02        3.72      9.06 o 
  -8   2  10       19.07        4.31      7.99 o 
  -7   2  10       98.10       95.19      8.01 o 
  -6   2  10        0.02       -3.58      4.59 o 
  -5   2  10        0.67       -3.37     10.69 o 
  -4   2  10      114.71       87.29      7.76 o 
  -3   2  10      160.28      118.61     11.73 o 
  -2   2  10      537.76      475.79     15.21 o 
  -1   2  10     1145.74     1103.37     30.45 o 
   0   2  10       24.29       20.20     11.47 o 
   1   2  10       69.66       74.32     14.04 o 
   2   2  10        5.52      -12.43     15.14 o 
   3   2  10       33.72       16.79     18.14 o 
   4   2  10        0.15       -2.34     20.87 o 
   5   2  10       21.08      -16.28     33.67 o 
   6   2  10      205.24      166.36     29.13 o 
   7   2  10       35.19       15.02     41.19 o 
 -15   3  10       31.89       37.14     33.49 o 
 -14   3  10      130.51      140.93     25.87 o 
 -13   3  10        2.54       -9.71     16.15 o 
 -12   3  10       28.86       47.95     15.25 o 
 -11   3  10       14.76       34.31     12.35 o 
 -10   3  10      363.22      379.39     15.29 o 
  -9   3  10     2916.34     2873.21     51.38 o 
  -8   3  10      137.24      135.31     11.03 o 
  -7   3  10      713.44      741.39     19.54 o 
  -6   3  10     2441.41     2313.06     40.27 o 
  -5   3  10      602.70      633.62     16.13 o 
  -4   3  10      526.93      512.99     12.35 o 
  -3   3  10     3646.45     3621.84     53.15 o 
  -2   3  10      499.22      509.65     23.46 o 
  -1   3  10      641.94      564.03     22.08 o 
   0   3  10      385.61      409.14     15.11 o 
   1   3  10     1171.96     1102.43     46.54 o 
   2   3  10      643.50      678.96     54.94 o 
   3   3  10      124.66      120.73     20.05 o 
   4   3  10      229.65      279.41     29.05 o 
   5   3  10      443.49      482.46     32.52 o 
   6   3  10       10.12       19.47     36.66 o 
   7   3  10        0.22       29.79     40.78 o 
 -15   4  10       23.73       35.77     34.73 o 
 -14   4  10        2.74       11.26     24.89 o 
 -13   4  10      327.74      280.64     31.62 o 
 -12   4  10      247.36      248.81     18.45 o 
 -11   4  10      393.55      449.68     22.37 o 
 -10   4  10       78.87       48.21     12.39 o 
  -9   4  10      410.51      393.51     21.06 o 
  -8   4  10     8079.19     7792.43    124.03 o 
  -7   4  10      271.07      265.14     11.96 o 
  -6   4  10       40.32       44.13      7.95 o 
  -5   4  10     3755.42     3746.97     61.40 o 
  -4   4  10     1339.41     1314.98     22.04 o 
  -3   4  10      274.64      242.50      9.88 o 
  -2   4  10      974.08     1024.06     21.52 o 
  -1   4  10     1373.91     1413.04     24.74 o 
   0   4  10     2250.70     2159.78     39.01 o 
   1   4  10        6.16        2.94     10.38 o 
   2   4  10        6.88       24.06     12.05 o 
   3   4  10      764.67      735.16     27.11 o 
   4   4  10      502.51      586.15     29.26 o 
   5   4  10       51.99       54.43     17.28 o 
   6   4  10      395.89      247.92     41.26 o 
   7   4  10      446.10      471.28     49.72 o 
 -15   5  10       40.75      103.10     36.97 o 
 -14   5  10       21.91       44.98     21.86 o 
 -13   5  10       36.27        9.45     17.12 o 
 -12   5  10      332.49      398.95     32.90 o 
 -11   5  10      798.08      734.93     30.02 o 
 -10   5  10      836.56      858.32     26.55 o 
  -9   5  10      294.50      365.80     15.87 o 
  -8   5  10      216.26      198.66     12.27 o 
  -7   5  10     1577.14     1570.43     31.47 o 
  -6   5  10     2494.03     2512.25     44.00 o 
  -5   5  10      169.97      175.13      9.06 o 
  -4   5  10       69.38      102.74     12.36 o 
  -3   5  10     5618.83     5527.27    103.47 o 
  -2   5  10     1886.13     1867.68     41.00 o 
  -1   5  10      753.45      652.33     17.79 o 
   0   5  10       30.17       42.03      9.29 o 
   1   5  10      108.36      145.66     12.73 o 
   2   5  10     2024.94     1941.04     44.14 o 
   3   5  10      323.55      331.85     18.98 o 
   4   5  10      108.96      104.61     36.78 o 
   5   5  10      303.09      313.40     35.34 o 
   6   5  10      316.65      310.56     26.63 o 
   7   5  10      262.55      297.19     27.55 o 
 -14   6  10        0.16        2.88     22.34 o 
 -13   6  10        4.05       14.53     17.79 o 
 -12   6  10      124.75      169.09     26.33 o 
 -11   6  10      192.99      184.52     16.56 o 
 -10   6  10       15.61       10.20     13.22 o 
  -9   6  10       17.08        9.62     10.28 o 
  -8   6  10      103.93      178.17     14.60 o 
  -7   6  10       11.30        9.75      9.19 o 
  -6   6  10      104.55       94.48      9.28 o 
  -5   6  10      109.43       94.01     11.40 o 
  -4   6  10        2.24        5.35     10.16 o 
  -3   6  10      104.94      115.29     11.73 o 
  -2   6  10       49.78       35.06     11.16 o 
  -1   6  10        0.61        6.57      7.59 o 
   0   6  10      215.00      182.87     11.02 o 
   1   6  10      118.64       90.16     12.54 o 
   2   6  10      377.21      353.89     20.36 o 
   3   6  10       26.60       20.91     15.01 o 
   4   6  10       19.49       34.78     31.57 o 
   5   6  10       49.52       29.64     21.46 o 
   6   6  10       67.65       58.86     47.95 o 
 -14   7  10        1.83       15.05     19.84 o 
 -13   7  10       48.32       23.08     18.45 o 
 -12   7  10       59.44       57.85     21.68 o 
 -11   7  10       50.55       72.25     15.83 o 
 -10   7  10      520.57      537.56     20.80 o 
  -9   7  10      321.92      338.90     16.74 o 
  -8   7  10      192.67      174.04     11.48 o 
  -7   7  10      961.03     1023.29     22.84 o 
  -6   7  10     3253.09     3506.15     53.11 o 
  -5   7  10      391.33      331.25     13.92 o 
  -4   7  10     1109.93      993.31     25.09 o 
  -3   7  10     1049.02     1111.30     40.49 o 
  -2   7  10      859.14      867.72     27.51 o 
  -1   7  10       71.82       93.16     11.59 o 
   0   7  10        3.36       10.35      9.10 o 
   1   7  10      335.36      409.00     19.45 o 
   2   7  10     1011.17     1104.57     47.62 o 
   3   7  10       90.30      124.33     19.19 o 
   4   7  10      154.53      188.37     22.96 o 
   5   7  10      371.76      373.11     46.55 o 
   6   7  10       92.96       68.37     24.81 o 
 -14   8  10       27.82       51.36     23.51 o 
 -13   8  10      189.94      158.43     20.49 o 
 -12   8  10       43.56       40.27     17.44 o 
 -11   8  10      220.49      244.58     22.35 o 
 -10   8  10       41.32      -11.86     13.79 o 
  -9   8  10      406.01      390.69     17.64 o 
  -8   8  10     1142.13     1173.22     29.52 o 
  -7   8  10     1951.95     2079.58     35.90 o 
  -6   8  10      857.71      781.70     19.79 o 
  -5   8  10     1816.21     1914.77     37.93 o 
  -4   8  10      121.40      129.88     11.50 o 
  -3   8  10     1264.89     1225.10     28.69 o 
  -2   8  10      598.71      694.94     23.12 o 
  -1   8  10      829.07      865.08     25.18 o 
   0   8  10     1563.99     1399.52     30.60 o 
   1   8  10      163.11      191.37     17.02 o 
   2   8  10       65.53       36.68     16.46 o 
   3   8  10      240.44      260.08     22.33 o 
   4   8  10       69.96       62.04     21.09 o 
   5   8  10       53.45       58.16     23.37 o 
   6   8  10        3.96       -6.58     24.21 o 
 -14   9  10      137.02      166.30     32.33 o 
 -13   9  10      174.35      219.46     29.60 o 
 -12   9  10        8.27      -14.60     17.33 o 
 -11   9  10      273.16      233.67     19.36 o 
 -10   9  10       53.04       48.56     15.00 o 
  -9   9  10      825.48      831.66     26.41 o 
  -8   9  10        4.33       -7.98     11.68 o 
  -7   9  10       37.74       20.53     10.91 o 
  -6   9  10     2179.03     2234.40     68.30 o 
  -5   9  10      232.71      211.70     13.52 o 
  -4   9  10      144.97      143.51     12.27 o 
  -3   9  10     1384.98     1504.61     33.14 o 
  -2   9  10     2129.50     2140.16     53.12 o 
  -1   9  10     1332.64     1302.31     28.20 o 
   0   9  10       22.32       22.14     10.29 o 
   1   9  10     1031.65      999.71     34.77 o 
   2   9  10      649.67      625.49     29.37 o 
   3   9  10       19.03        7.39     19.64 o 
   4   9  10       11.67       36.65     27.25 o 
   5   9  10      208.52      219.41     26.90 o 
   6   9  10      114.41      147.47     27.69 o 
 -13  10  10       76.46       38.87     22.68 o 
 -12  10  10       17.86       15.11     18.62 o 
 -11  10  10       15.56       38.75     17.39 o 
 -10  10  10        0.42        4.23     14.85 o 
  -9  10  10       24.96       31.93     13.87 o 
  -8  10  10      496.51      458.84     18.54 o 
  -7  10  10      156.73      153.20     13.19 o 
  -6  10  10      174.22      173.28     18.88 o 
  -5  10  10      949.33      870.08     31.24 o 
  -4  10  10       77.10       67.70     13.88 o 
  -3  10  10      136.16      123.47     18.82 o 
  -2  10  10       45.26       55.06     18.74 o 
  -1  10  10       21.33       15.99     14.38 o 
   0  10  10      645.39      573.37     19.25 o 
   1  10  10      158.78      161.94     27.96 o 
   2  10  10        0.17       -2.92     15.02 o 
   3  10  10       28.68       41.65     19.87 o 
   4  10  10       74.18       74.76     22.58 o 
   5  10  10      120.99      119.70     25.75 o 
 -13  11  10      126.27      149.83     27.40 o 
 -12  11  10       14.88       24.41     24.28 o 
 -11  11  10       16.78       54.52     18.61 o 
 -10  11  10       38.81       37.91     20.59 o 
  -9  11  10       47.96       57.99     15.40 o 
  -8  11  10       46.18       23.15     15.95 o 
  -7  11  10      551.23      556.68     20.35 o 
  -6  11  10        7.93        9.68     10.79 o 
  -5  11  10       21.46       27.65     14.50 o 
  -4  11  10        2.09      -10.21     13.84 o 
  -3  11  10      291.15      269.18     28.53 o 
  -2  11  10      619.89      687.41     27.15 o 
  -1  11  10      285.60      270.82     19.80 o 
   0  11  10      169.42      167.35     13.40 o 
   1  11  10      130.99      150.03     22.70 o 
   2  11  10       37.85       62.82     16.88 o 
   3  11  10        1.08        6.76     18.02 o 
   4  11  10        2.16      -13.41     19.31 o 
   5  11  10      133.00      182.61     24.25 o 
 -13  12  10      119.82      103.43     26.27 o 
 -12  12  10      119.16      127.20     21.06 o 
 -11  12  10      111.40      103.28     18.87 o 
 -10  12  10      186.87      179.20     24.51 o 
  -9  12  10      248.74      245.95     18.00 o 
  -8  12  10      688.84      656.69     23.25 o 
  -7  12  10       30.90       30.16     13.85 o 
  -6  12  10       42.74       46.24     11.86 o 
  -5  12  10      375.07      412.42     19.20 o 
  -4  12  10     1208.95     1224.39     32.99 o 
  -3  12  10      148.11      138.58     14.88 o 
  -2  12  10        6.85        0.94     13.27 o 
  -1  12  10      955.64      947.48     41.64 o 
   0  12  10      685.89      611.54     21.21 o 
   1  12  10        7.35       15.66     15.32 o 
   2  12  10       19.30       35.84     17.61 o 
   3  12  10      128.68      124.58     21.15 o 
   4  12  10      158.97      159.41     22.55 o 
   5  12  10        2.00       -8.42     22.00 o 
 -12  13  10        2.30       15.35     19.44 o 
 -11  13  10      157.22      168.28     20.49 o 
 -10  13  10      508.43      477.71     23.13 o 
  -9  13  10      115.13      127.97     17.15 o 
  -8  13  10       12.64      -11.03     14.16 o 
  -7  13  10      120.19      102.93     14.66 o 
  -6  13  10      597.65      579.99     19.21 o 
  -5  13  10      490.16      425.75     16.28 o 
  -4  13  10       16.87       19.42     14.02 o 
  -3  13  10     1514.42     1649.45     39.24 o 
  -2  13  10      965.75     1021.60     36.39 o 
  -1  13  10      409.14      448.80     32.01 o 
   0  13  10      174.85      177.61     15.06 o 
   1  13  10      429.59      467.87     22.66 o 
   2  13  10      670.33      689.77     30.47 o 
   3  13  10        5.86       -3.96     19.23 o 
   4  13  10       72.87       17.75     21.25 o 
 -12  14  10       38.70       37.35     20.12 o 
 -11  14  10       22.06       16.55     18.72 o 
 -10  14  10       46.13       11.98     17.90 o 
  -9  14  10       11.73      -16.41     16.41 o 
  -8  14  10       46.27       24.71     15.53 o 
  -7  14  10       15.59       19.34     16.54 o 
  -6  14  10        5.82       16.03     14.53 o 
  -5  14  10        9.94       -6.65     11.11 o 
  -4  14  10       68.57       43.28     15.30 o 
  -3  14  10      249.50      226.89     18.07 o 
  -2  14  10       11.42       14.14     18.28 o 
  -1  14  10       39.20       41.74     23.79 o 
   0  14  10      151.40      136.77     15.66 o 
   1  14  10      114.36      122.61     27.69 o 
   2  14  10       30.00       46.39     19.62 o 
   3  14  10        3.97      -13.56     19.98 o 
   4  14  10       46.34       68.19     22.69 o 
 -11  15  10        0.54       16.44     19.27 o 
 -10  15  10       20.32        2.24     18.12 o 
  -9  15  10       76.60       42.75     17.74 o 
  -8  15  10        7.72      -11.43     15.96 o 
  -7  15  10       41.73       32.99     14.30 o 
  -6  15  10       28.41        0.98     12.83 o 
  -5  15  10        1.61       -3.16     12.02 o 
  -4  15  10       13.09       -3.06     15.61 o 
  -3  15  10      325.85      311.89     20.05 o 
  -2  15  10       29.97       40.35     19.90 o 
  -1  15  10       50.85       42.04     13.85 o 
   0  15  10       57.58       67.61     15.56 o 
   1  15  10       60.01      101.31     17.04 o 
   2  15  10       49.89       53.82     19.95 o 
   3  15  10        8.41        6.10     20.86 o 
 -10  16  10        0.64        4.20     18.64 o 
  -9  16  10       88.91       76.28     18.51 o 
  -8  16  10      466.38      417.28     26.77 o 
  -7  16  10       13.16        9.48     14.66 o 
  -6  16  10        1.29       -4.06     13.75 o 
  -5  16  10      175.11      168.48     21.61 o 
  -4  16  10      268.41      237.40     20.05 o 
  -3  16  10       55.34       53.80     12.95 o 
  -2  16  10       67.08       26.97     20.84 o 
  -1  16  10       10.61       39.97     14.83 o 
   0  16  10       85.44       95.33     16.63 o 
   1  16  10       31.67       31.45     17.05 o 
   2  16  10        2.44        7.93     19.38 o 
  -9  17  10      238.50      255.76     21.58 o 
  -8  17  10       51.27       11.36     16.10 o 
  -7  17  10      191.68      163.34     17.20 o 
  -6  17  10      321.31      329.79     20.47 o 
  -5  17  10      117.40      110.72     15.06 o 
  -4  17  10        1.41       -8.74     13.34 o 
  -3  17  10      416.83      438.30     23.84 o 
  -2  17  10      463.11      494.79     22.33 o 
  -1  17  10      632.35      730.59     25.99 o 
   0  17  10      106.26      136.22     22.77 o 
   1  17  10       47.03       26.23     17.57 o 
   2  17  10      242.45      261.72     24.01 o 
  -8  18  10      115.61      127.26     19.96 o 
  -7  18  10       10.75        1.30     17.47 o 
  -6  18  10       62.18       64.89     15.85 o 
  -5  18  10        8.93        8.54     14.66 o 
  -4  18  10      135.14      128.37     15.70 o 
  -3  18  10       60.79       58.02     14.68 o 
  -2  18  10      130.68      134.09     17.04 o 
  -1  18  10      341.29      334.00     26.74 o 
   0  18  10       79.52       53.40     17.42 o 
   1  18  10       11.12       30.18     44.42 o 
  -7  19  10       20.29       28.90     18.43 o 
  -6  19  10       20.38       -1.30     17.56 o 
  -5  19  10        4.00       -5.07     16.74 o 
  -4  19  10        6.05        3.65     16.46 o 
  -3  19  10        4.99       -2.93     16.27 o 
  -2  19  10      107.80       99.66     21.16 o 
  -1  19  10       31.75       64.46     17.58 o 
 -15   1  11        0.56      -12.15     27.25 o 
 -14   1  11        0.41       11.43     23.83 o 
 -13   1  11       14.43       -4.91     15.29 o 
 -12   1  11       92.43       92.26     13.28 o 
 -11   1  11      343.29      387.90     27.30 o 
 -10   1  11      258.04      270.58     12.97 o 
  -9   1  11      546.83      507.66     18.40 o 
  -8   1  11      419.72      452.40     16.30 o 
  -7   1  11      134.47       85.89     10.10 o 
  -6   1  11      333.16      325.28     12.80 o 
  -5   1  11     2232.74     2231.59     40.51 o 
  -4   1  11      848.99      826.53     25.92 o 
  -3   1  11        1.94       -1.89      7.41 o 
  -2   1  11     1813.85     1692.91     32.28 o 
  -1   1  11     1011.15      909.45     32.37 o 
   0   1  11       94.45       76.03     13.77 o 
   1   1  11       30.81       23.21     15.04 o 
   2   1  11       56.22       84.13     18.58 o 
   3   1  11      580.40      586.74     30.62 o 
   4   1  11       33.16       22.29     23.23 o 
   5   1  11        2.94      -11.42     25.67 o 
   6   1  11       53.02       69.38     29.58 o 
 -15   2  11       28.91       54.29     31.12 o 
 -14   2  11      332.37      384.65     25.10 o 
 -13   2  11      181.15      254.32     19.09 o 
 -12   2  11       12.09      -12.75     12.75 o 
 -11   2  11      973.44      949.19     25.16 o 
 -10   2  11      840.92      861.16     25.01 o 
  -9   2  11       95.97      156.27     10.80 o 
  -8   2  11      285.13      257.92     10.88 o 
  -7   2  11     1032.90     1053.51     25.36 o 
  -6   2  11     4422.93     4205.92     70.70 o 
  -5   2  11      159.70      150.47      9.80 o 
  -4   2  11       78.34       47.80      9.55 o 
  -3   2  11     2196.52     2255.24     40.45 o 
  -2   2  11      753.17      769.19     19.95 o 
  -1   2  11     1449.25     1265.81     30.42 o 
   0   2  11     1899.72     2004.09     52.92 o 
   1   2  11     1270.53     1306.83     41.96 o 
   2   2  11     1753.62     1723.00     52.21 o 
   3   2  11        0.13        5.53     19.71 o 
   4   2  11      184.66      154.95     40.07 o 
   5   2  11      475.05      529.61     56.79 o 
   6   2  11       25.56        1.99     39.24 o 
 -15   3  11        0.52       26.53     31.51 o 
 -14   3  11        0.41       -0.34     19.83 o 
 -13   3  11      825.36      930.41     32.26 o 
 -12   3  11      260.59      263.69     18.01 o 
 -11   3  11      110.06      107.38     12.95 o 
 -10   3  11      726.29      688.09     32.54 o 
  -9   3  11      232.04      263.62     12.54 o 
  -8   3  11      728.42      767.52     26.67 o 
  -7   3  11      570.10      549.55     18.05 o 
  -6   3  11      465.99      511.87     15.39 o 
  -5   3  11     2470.45     2368.37     42.80 o 
  -4   3  11     4569.03     4246.74     70.68 o 
  -3   3  11      806.31      701.22     18.99 o 
  -2   3  11     1160.59     1201.17     25.49 o 
  -1   3  11     1208.18     1164.32     46.09 o 
   0   3  11     1407.63     1228.20     38.37 o 
   1   3  11       89.87       56.39     15.83 o 
   2   3  11      325.91      274.57     22.45 o 
   3   3  11      441.73      376.37     26.71 o 
   4   3  11       99.83      126.69     25.32 o 
   5   3  11       32.65       24.01     25.66 o 
   6   3  11        1.91      -19.67     37.40 o 
 -15   4  11        2.83       34.66     32.82 o 
 -14   4  11        6.66       18.85     18.25 o 
 -13   4  11        9.50       34.89     17.26 o 
 -12   4  11       15.21       23.44     15.33 o 
 -11   4  11        2.66       -1.23     12.22 o 
 -10   4  11       29.08       34.51     12.36 o 
  -9   4  11       11.77        9.18     10.71 o 
  -8   4  11      140.76      135.42     16.16 o 
  -7   4  11       13.13       15.78      8.64 o 
  -6   4  11      302.45      295.16     11.53 o 
  -5   4  11        1.77        7.54     10.61 o 
  -4   4  11      516.23      556.42     16.49 o 
  -3   4  11     2483.32     2342.96     36.83 o 
  -2   4  11      240.18      260.26      9.46 o 
  -1   4  11       15.68        6.93      6.43 o 
   0   4  11        9.62        2.16     12.81 o 
   1   4  11       29.55       13.58     19.44 o 
   2   4  11       48.39       40.56     17.85 o 
   3   4  11        0.26       -4.91     22.26 o 
   4   4  11       52.94       77.49     24.35 o 
   5   4  11       75.46       46.11     35.10 o 
   6   4  11       82.67       86.16     39.94 o 
 -15   5  11        8.91       12.88     26.46 o 
 -14   5  11        3.84       -1.82     28.16 o 
 -13   5  11      194.30      184.04     19.66 o 
 -12   5  11      151.50      142.05     19.52 o 
 -11   5  11       70.07       50.16     16.59 o 
 -10   5  11       84.21       76.19     13.20 o 
  -9   5  11        8.20       18.76     12.91 o 
  -8   5  11     2166.06     2191.70     41.30 o 
  -7   5  11        4.20        8.29      8.88 o 
  -6   5  11      565.45      606.62     18.11 o 
  -5   5  11     1532.92     1490.45     28.93 o 
  -4   5  11      136.49       95.97     16.64 o 
  -3   5  11     1113.03     1093.08     31.87 o 
  -2   5  11      327.73      327.34     12.56 o 
  -1   5  11      810.22      742.98     18.48 o 
   0   5  11      840.73      750.72     24.42 o 
   1   5  11        3.27       11.33     11.97 o 
   2   5  11      244.89      246.22     21.65 o 
   3   5  11       84.93       99.27     16.36 o 
   4   5  11       57.89      102.40     38.67 o 
   5   5  11        5.41       17.83     34.48 o 
   6   5  11        1.83      -36.53     36.53 o 
 -14   6  11      201.50      230.76     25.16 o 
 -13   6  11       47.52       47.78     18.50 o 
 -12   6  11        1.13       13.86     18.22 o 
 -11   6  11      468.43      423.90     22.80 o 
 -10   6  11      781.59      743.91     31.49 o 
  -9   6  11     1742.59     1708.15     35.76 o 
  -8   6  11      910.24      851.01     23.76 o 
  -7   6  11      909.29      947.49     23.78 o 
  -6   6  11     1227.08     1226.31     26.38 o 
  -5   6  11      133.05      144.48     16.74 o 
  -4   6  11      390.32      451.41     17.93 o 
  -3   6  11     2152.23     2096.53     45.72 o 
  -2   6  11     1777.99     1677.20     39.52 o 
  -1   6  11      185.95      185.84     10.09 o 
   0   6  11     1033.06      937.78     27.37 o 
   1   6  11     1781.42     1631.13     47.54 o 
   2   6  11      735.44      746.30     27.59 o 
   3   6  11       11.25       -7.00     15.69 o 
   4   6  11      119.69      102.86     21.56 o 
   5   6  11      503.92      520.58     29.54 o 
   6   6  11       84.26      114.00     26.77 o 
 -14   7  11       22.67       30.28     19.95 o 
 -13   7  11      590.18      599.21     26.17 o 
 -12   7  11       35.67        9.90     17.42 o 
 -11   7  11      200.17      210.05     19.76 o 
 -10   7  11      164.86      164.76     17.61 o 
  -9   7  11     1612.60     1503.05     39.04 o 
  -8   7  11     1850.77     1834.84     44.45 o 
  -7   7  11     1827.12     1770.02     35.29 o 
  -6   7  11       30.09       30.09      8.96 o 
  -5   7  11     3483.28     3414.28     84.31 o 
  -4   7  11      720.75      691.30     39.80 o 
  -3   7  11      334.06      316.07     25.51 o 
  -2   7  11      206.05      230.87     15.44 o 
  -1   7  11     1010.56     1035.57     22.66 o 
   0   7  11      550.21      543.21     30.00 o 
   1   7  11       36.88       30.37     13.23 o 
   2   7  11      341.12      289.67     18.53 o 
   3   7  11      892.63     1055.95     40.30 o 
   4   7  11      225.37      263.93     24.72 o 
   5   7  11       57.91       33.95     22.63 o 
 -14   8  11        6.62        5.62     31.81 o 
 -13   8  11        0.46       -0.96     18.61 o 
 -12   8  11       51.28       81.25     17.66 o 
 -11   8  11      116.46      128.16     23.04 o 
 -10   8  11       27.70       37.13     14.30 o 
  -9   8  11      119.33      140.31     17.59 o 
  -8   8  11       47.84       42.24     15.14 o 
  -7   8  11     1029.66     1055.60     38.37 o 
  -6   8  11      127.50      111.12     10.44 o 
  -5   8  11      381.60      344.86     23.60 o 
  -4   8  11       15.09       10.25     12.23 o 
  -3   8  11       24.86       20.78     12.70 o 
  -2   8  11       41.78       20.87     13.03 o 
  -1   8  11       56.95       34.05     12.18 o 
   0   8  11       10.89       14.68     11.83 o 
   1   8  11        6.27       23.95     13.63 o 
   2   8  11      189.95      172.07     24.78 o 
   3   8  11       51.91       57.21     24.86 o 
   4   8  11        5.85        8.70     21.14 o 
   5   8  11       41.59       -3.90     23.04 o 
 -14   9  11       33.47        5.79     23.64 o 
 -13   9  11       58.41       61.15     19.88 o 
 -12   9  11       26.64        7.05     17.71 o 
 -11   9  11       12.11       -9.90     16.07 o 
 -10   9  11       10.60       30.52     14.94 o 
  -9   9  11      234.23      247.07     19.88 o 
  -8   9  11       15.53       35.94     12.45 o 
  -7   9  11        5.24       15.92     10.99 o 
  -6   9  11        6.83        8.17     11.48 o 
  -5   9  11     1112.82     1072.96     51.00 o 
  -4   9  11      833.02      858.20     39.90 o 
  -3   9  11        4.08        3.75     19.02 o 
  -2   9  11       68.28       83.66     14.77 o 
  -1   9  11       75.71       96.59     15.90 o 
   0   9  11       74.55       74.36     14.78 o 
   1   9  11       10.79       15.35     16.00 o 
   2   9  11      321.94      316.92     23.37 o 
   3   9  11       90.53      130.99     21.51 o 
   4   9  11        0.49       12.99     22.15 o 
   5   9  11       16.93        3.23     23.85 o 
 -13  10  11       63.28       63.55     21.58 o 
 -12  10  11        5.83        4.49     24.82 o 
 -11  10  11      833.92      832.91     28.61 o 
 -10  10  11      216.59      229.88     18.12 o 
  -9  10  11      154.15      177.87     15.94 o 
  -8  10  11        5.74       18.15     12.69 o 
  -7  10  11      685.66      678.95     29.50 o 
  -6  10  11     1892.49     1901.68     47.17 o 
  -5  10  11       26.17       26.08     16.76 o 
  -4  10  11       51.92       77.57     15.16 o 
  -3  10  11     2270.36     2322.37     75.21 o 
  -2  10  11      270.93      226.75     18.40 o 
  -1  10  11        0.96        7.59     15.55 o 
   0  10  11      461.04      429.16     35.18 o 
   1  10  11      825.69      832.38     37.01 o 
   2  10  11      445.10      449.69     26.28 o 
   3  10  11      261.42      206.10     23.81 o 
   4  10  11       16.70       12.89     22.18 o 
   5  10  11      316.14      389.17     31.67 o 
 -13  11  11       97.36      107.55     22.34 o 
 -12  11  11      113.24      122.68     20.40 o 
 -11  11  11      366.74      394.71     28.25 o 
 -10  11  11      213.59      184.14     19.04 o 
  -9  11  11      359.90      339.81     25.19 o 
  -8  11  11      713.98      724.26     23.52 o 
  -7  11  11       84.76       95.67     13.40 o 
  -6  11  11      788.15      873.79     25.01 o 
  -5  11  11     3152.11     3198.35     86.18 o 
  -4  11  11      465.65      468.77     23.15 o 
  -3  11  11       35.82       41.75     15.98 o 
  -2  11  11      998.10      929.76     34.92 o 
  -1  11  11      669.58      723.70     29.35 o 
   0  11  11      569.64      565.84     21.80 o 
   1  11  11        0.62       16.66     15.44 o 
   2  11  11      327.44      299.24     24.12 o 
   3  11  11      185.70      219.53     25.05 o 
   4  11  11      234.41      235.78     29.84 o 
 -13  12  11       56.11       32.60     20.60 o 
 -12  12  11        1.06        8.29     20.09 o 
 -11  12  11        7.05        9.74     17.91 o 
 -10  12  11        1.38       -7.49     16.27 o 
  -9  12  11        0.14        4.86     15.14 o 
  -8  12  11       60.15       37.96     14.39 o 
  -7  12  11        2.68      -12.56     12.56 o 
  -6  12  11     1128.80     1226.49     30.02 o 
  -5  12  11      169.78      159.09     18.41 o 
  -4  12  11       16.52       -0.47     16.31 o 
  -3  12  11      169.53      159.25     18.77 o 
  -2  12  11      132.72      103.08     18.61 o 
  -1  12  11       65.92       58.22     18.58 o 
   0  12  11       26.27       11.28     13.40 o 
   1  12  11       86.86       74.92     32.94 o 
   2  12  11      185.32      205.71     20.88 o 
   3  12  11       26.79       53.43     24.04 o 
   4  12  11       86.33      121.82     27.11 o 
 -12  13  11       18.72       29.82     19.63 o 
 -11  13  11       33.83       28.46     18.85 o 
 -10  13  11        5.05        8.68     17.00 o 
  -9  13  11      140.26      124.47     17.47 o 
  -8  13  11       43.60       48.05     15.40 o 
  -7  13  11        4.73      -13.33     13.33 o 
  -6  13  11      289.03      281.29     19.25 o 
  -5  13  11      252.41      223.49     20.70 o 
  -4  13  11      117.22      128.21     21.33 o 
  -3  13  11       73.74       82.54     18.78 o 
  -2  13  11       35.78       26.24     18.58 o 
  -1  13  11      206.60      190.75     29.88 o 
   0  13  11       93.22      116.97     21.20 o 
   1  13  11       68.29      112.98     18.30 o 
   2  13  11        2.44       14.60     19.10 o 
   3  13  11      189.67      223.47     23.15 o 
 -12  14  11       28.02       22.95     38.12 o 
 -11  14  11      144.13      143.53     20.70 o 
 -10  14  11      215.41      195.76     20.22 o 
  -9  14  11       44.71       43.40     18.36 o 
  -8  14  11      152.73      121.29     17.13 o 
  -7  14  11      188.86      157.55     16.17 o 
  -6  14  11      838.84      837.17     26.08 o 
  -5  14  11      592.02      691.62     75.20 o 
  -4  14  11        4.96      -18.18     18.18 o 
  -3  14  11     1163.60     1174.73     40.78 o 
  -2  14  11      246.01      188.88     22.47 o 
  -1  14  11        0.09      -13.27     20.04 o 
   0  14  11      714.84      720.57     25.17 o 
   1  14  11       71.76       82.82     23.15 o 
   2  14  11      511.59      554.46     36.04 o 
   3  14  11       22.74       26.95     21.42 o 
 -11  15  11        8.56       20.60     19.16 o 
 -10  15  11       83.26       55.21     18.68 o 
  -9  15  11      103.88       79.61     18.38 o 
  -8  15  11      566.63      540.05     23.29 o 
  -7  15  11        1.38       -4.76     15.32 o 
  -6  15  11      270.95      251.70     17.08 o 
  -5  15  11      773.37      863.13     30.93 o 
  -4  15  11      457.54      461.19     23.20 o 
  -3  15  11       10.67       22.42     20.50 o 
  -2  15  11      308.59      391.18     34.56 o 
  -1  15  11      392.50      416.06     36.87 o 
   0  15  11       49.30       40.96     19.17 o 
   1  15  11        0.53       38.73     18.98 o 
   2  15  11        7.42        7.33     20.17 o 
 -10  16  11       10.26        5.24     18.75 o 
  -9  16  11        3.91       -5.08     17.72 o 
  -8  16  11       29.81       10.90     17.42 o 
  -7  16  11        9.12      -10.83     15.85 o 
  -6  16  11       30.56       31.89     14.44 o 
  -5  16  11       19.63       38.18     18.03 o 
  -4  16  11       23.69       33.19     21.06 o 
  -3  16  11      172.57      185.72     24.20 o 
  -2  16  11        3.04       -9.35     21.74 o 
  -1  16  11      134.94       98.26     24.12 o 
   0  16  11      112.01      123.00     17.45 o 
   1  16  11       11.18       39.07     19.50 o 
  -9  17  11        0.34      -11.23     20.30 o 
  -8  17  11       29.06       19.49     17.69 o 
  -7  17  11        4.92      -16.33     16.33 o 
  -6  17  11      109.94       92.41     15.54 o 
  -5  17  11      131.96      112.29     17.39 o 
  -4  17  11        8.22       -5.99     18.60 o 
  -3  17  11        5.93       19.51     22.28 o 
  -2  17  11      130.25      129.61     24.68 o 
  -1  17  11      116.81      140.17     25.71 o 
   0  17  11       15.91        9.23     16.92 o 
  -8  18  11        1.74       -9.08     25.28 o 
  -7  18  11      203.84      198.73     19.80 o 
  -6  18  11      203.25      242.63     18.11 o 
  -5  18  11       16.03       21.19     18.67 o 
  -4  18  11       79.20       87.08     15.17 o 
  -3  18  11      123.44       82.11     23.64 o 
  -2  18  11        4.88        2.44     23.13 o 
  -1  18  11       10.41       24.39     24.20 o 
  -6  19  11      105.94      113.09     18.33 o 
  -5  19  11      234.65      211.27     18.01 o 
  -4  19  11       96.15       93.39     17.18 o 
  -3  19  11       87.20       54.44     24.11 o 
 -15   0  12       18.79       26.60     42.23 o 
 -14   0  12       79.22       18.69     39.15 o 
 -13   0  12      185.22      111.87     27.02 o 
 -12   0  12       47.73       50.17     25.85 o 
 -11   0  12      210.49      270.13     25.47 o 
 -10   0  12      384.62      333.61     24.56 o 
  -9   0  12     1591.20     1534.90     48.51 o 
  -8   0  12     5181.56     4792.26    119.09 o 
  -7   0  12      108.23       57.60     14.64 o 
  -6   0  12     1833.07     1905.33     52.20 o 
  -5   0  12     4021.86     3915.51     93.58 o 
  -4   0  12     2227.33     2200.90     57.15 o 
  -3   0  12     2416.65     2722.57     67.98 o 
  -2   0  12    10399.41    10383.79    292.63 o 
  -1   0  12      237.96      233.49     16.93 o 
   0   0  12      793.62      746.87     45.70 o 
   1   0  12      208.80      148.83     27.38 o 
   2   0  12      723.98      760.66     54.11 o 
   3   0  12     1155.93     1247.80     67.94 o 
   4   0  12       34.73       87.97     37.82 o 
   5   0  12      128.03       42.05     40.30 o 
 -15   1  12       39.41       49.69     18.70 o 
 -14   1  12       86.22       73.46     18.02 o 
 -13   1  12       62.12       48.99     13.75 o 
 -12   1  12       46.17       41.88     16.23 o 
 -11   1  12      706.95      748.82     26.05 o 
 -10   1  12      229.13      240.70     16.01 o 
  -9   1  12        0.17        3.15     11.22 o 
  -8   1  12     1286.50     1204.53     40.28 o 
  -7   1  12      636.43      669.41     20.76 o 
  -6   1  12     1657.02     1520.82     31.27 o 
  -5   1  12      307.70      276.73     12.30 o 
  -4   1  12      732.08      778.08     20.65 o 
  -3   1  12     4482.58     4296.13     92.60 o 
  -2   1  12      104.97      127.76     11.58 o 
  -1   1  12      119.52      106.21     10.27 o 
   0   1  12      509.90      545.96     41.74 o 
   1   1  12      148.31      121.98     18.85 o 
   2   1  12      154.76      172.74     22.43 o 
   3   1  12       11.67       -7.05     28.47 o 
   4   1  12      163.46      107.43     26.52 o 
   5   1  12      134.93      166.65     30.60 o 
 -15   2  12        0.02       -5.60     19.40 o 
 -14   2  12        3.52       22.71     16.87 o 
 -13   2  12       27.40       22.04     15.36 o 
 -12   2  12       83.01       94.44     14.61 o 
 -11   2  12       20.71       12.41     11.45 o 
 -10   2  12      139.39      142.87     11.51 o 
  -9   2  12        1.29        1.77     11.45 o 
  -8   2  12      355.21      244.45     13.89 o 
  -7   2  12      109.35       97.68     12.12 o 
  -6   2  12       13.15       67.38     47.76 o 
  -5   2  12      323.25      299.01     12.60 o 
  -4   2  12      132.03      144.71     10.40 o 
  -3   2  12        0.06      -10.43     10.43 o 
  -2   2  12      245.66      313.25     26.49 o 
  -1   2  12      244.38      243.64     12.20 o 
   0   2  12      288.32      226.34     26.33 o 
   1   2  12       52.35       52.83     17.56 o 
   2   2  12      100.54       97.21     43.88 o 
   3   2  12       50.42       25.61     22.85 o 
   4   2  12        8.60       -0.79     25.11 o 
   5   2  12        0.24      -17.06     27.17 o 
 -15   3  12       24.37       30.63     23.67 o 
 -14   3  12      172.21      164.53     22.86 o 
 -13   3  12        9.55        9.26     16.05 o 
 -12   3  12      702.83      698.77     22.46 o 
 -11   3  12      251.34      267.43     14.92 o 
 -10   3  12      168.89      188.69     12.75 o 
  -9   3  12        9.85       -5.59     12.09 o 
  -8   3  12     1422.00     1278.06     25.24 o 
  -7   3  12      507.60      531.14     24.89 o 
  -6   3  12      598.92      624.18     19.14 o 
  -5   3  12       90.76       81.01      9.55 o 
  -4   3  12     1751.07     1666.07     32.80 o 
  -3   3  12      987.93      930.53     22.68 o 
  -2   3  12      950.85      927.13     26.33 o 
  -1   3  12       30.40       26.40      9.37 o 
   0   3  12     1046.91     1010.26     36.45 o 
   1   3  12       56.96       38.59     17.63 o 
   2   3  12        1.43       -6.18     19.62 o 
   3   3  12       58.92       33.52     28.95 o 
   4   3  12       13.03       30.96     30.05 o 
   5   3  12      277.34      329.70     33.12 o 
 -15   4  12        7.20       15.85     25.92 o 
 -14   4  12       21.50       44.06     18.29 o 
 -13   4  12      559.98      507.04     33.49 o 
 -12   4  12      307.52      314.11     19.07 o 
 -11   4  12       15.77       37.73     12.53 o 
 -10   4  12      844.02      771.61     22.31 o 
  -9   4  12     1093.66     1078.66     26.77 o 
  -8   4  12     1254.22     1271.40     38.35 o 
  -7   4  12       10.65       12.93      8.77 o 
  -6   4  12      934.46      938.80     21.70 o 
  -5   4  12     4506.97     4580.46     86.83 o 
  -4   4  12       44.58       24.32      8.53 o 
  -3   4  12       48.59       53.50      8.87 o 
  -2   4  12     1142.07     1205.19     30.31 o 
  -1   4  12     3077.75     3130.03     61.97 o 
   0   4  12      559.74      528.04     26.77 o 
   1   4  12       28.50       45.47     17.44 o 
   2   4  12      896.22      946.11     40.67 o 
   3   4  12      457.95      537.04     31.99 o 
   4   4  12       42.63       66.97     26.08 o 
   5   4  12       43.72       24.87     38.11 o 
 -15   5  12       66.74       68.41     29.80 o 
 -14   5  12       79.34       95.77     19.29 o 
 -13   5  12        6.34        5.61     17.48 o 
 -12   5  12      154.80      165.88     17.67 o 
 -11   5  12      289.68      274.46     29.14 o 
 -10   5  12       77.33      110.30     13.90 o 
  -9   5  12       32.49       29.70     18.40 o 
  -8   5  12      595.25      577.69     19.40 o 
  -7   5  12      837.13      823.21     21.67 o 
  -6   5  12      597.91      609.37     18.03 o 
  -5   5  12       85.63      102.12      8.90 o 
  -4   5  12       80.51       57.96     11.10 o 
  -3   5  12     1513.97     1558.13     27.54 o 
  -2   5  12      646.68      595.00     23.15 o 
  -1   5  12       33.27       28.56     12.04 o 
   0   5  12     1150.77     1056.05     28.93 o 
   1   5  12      202.35      182.93     20.00 o 
   2   5  12      429.09      488.18     71.88 o 
   3   5  12      148.72      150.77     25.82 o 
   4   5  12       33.89       42.40     32.86 o 
   5   5  12       62.39      143.39     38.60 o 
 -14   6  12        4.49       29.53     20.46 o 
 -13   6  12      285.30      291.28     20.99 o 
 -12   6  12        3.29      -10.57     24.65 o 
 -11   6  12       15.84        7.14     15.91 o 
 -10   6  12       18.89       24.80     13.01 o 
  -9   6  12       20.05       33.87     11.95 o 
  -8   6  12        4.99        9.18     10.59 o 
  -7   6  12        0.26       -9.35      9.35 o 
  -6   6  12       14.01       20.85      8.91 o 
  -5   6  12      131.78      107.39     13.04 o 
  -4   6  12      261.99      238.67     14.91 o 
  -3   6  12       98.62      105.51     12.98 o 
  -2   6  12       28.35       -8.27     12.93 o 
  -1   6  12      165.41      135.88     11.20 o 
   0   6  12      152.33      103.78     13.38 o 
   1   6  12        0.91       -8.39     13.33 o 
   2   6  12       23.09       12.61     14.95 o 
   3   6  12       91.78       90.32     19.31 o 
   4   6  12       58.22        6.94     32.78 o 
   5   6  12        0.10       -0.72     35.23 o 
 -14   7  12       19.03       -3.72     19.18 o 
 -13   7  12       11.21        4.38     24.77 o 
 -12   7  12       21.06        4.07     18.75 o 
 -11   7  12      226.37      208.59     23.28 o 
 -10   7  12       47.10       44.04     15.76 o 
  -9   7  12       35.00       41.40     12.50 o 
  -8   7  12      250.41      239.79     14.02 o 
  -7   7  12      540.37      475.51     17.02 o 
  -6   7  12       92.63       78.56      9.75 o 
  -5   7  12        6.50       12.59     12.17 o 
  -4   7  12      212.14      217.52     15.49 o 
  -3   7  12      853.65      789.33     29.93 o 
  -2   7  12        3.10        1.23     12.73 o 
  -1   7  12      206.95      189.89     15.22 o 
   0   7  12      213.39      214.97     15.30 o 
   1   7  12       25.85       25.22     24.60 o 
   2   7  12       15.79       22.63     17.77 o 
   3   7  12       83.04      103.00     24.48 o 
   4   7  12       18.38        9.42     20.93 o 
   5   7  12       33.64       88.55     36.18 o 
 -14   8  12      104.04      140.01     23.62 o 
 -13   8  12      277.30      244.06     34.13 o 
 -12   8  12      191.07      243.79     22.42 o 
 -11   8  12      308.15      358.85     22.41 o 
 -10   8  12      987.54      867.70     31.92 o 
  -9   8  12      893.68      885.82     47.18 o 
  -8   8  12     1373.03     1472.71     33.70 o 
  -7   8  12      411.15      414.88     37.08 o 
  -6   8  12      780.49      886.28     30.10 o 
  -5   8  12     1562.85     1553.61     39.73 o 
  -4   8  12      796.51      801.45     33.48 o 
  -3   8  12       36.08       19.02     15.77 o 
  -2   8  12     1665.35     1705.50     50.50 o 
  -1   8  12     1922.77     1903.66     38.76 o 
   0   8  12      417.35      363.06     19.29 o 
   1   8  12       65.16       62.15     17.18 o 
   2   8  12      423.96      412.47     24.83 o 
   3   8  12      532.45      473.37     27.99 o 
   4   8  12      152.84      194.84     24.52 o 
 -14   9  12        2.01       11.59     33.00 o 
 -13   9  12       22.22       46.43     19.51 o 
 -12   9  12        5.12      -17.16     17.16 o 
 -11   9  12      632.32      588.20     29.10 o 
 -10   9  12       98.84      141.11     16.26 o 
  -9   9  12        2.57       11.98     14.32 o 
  -8   9  12      572.72      523.14     22.64 o 
  -7   9  12     1213.06     1253.10     34.72 o 
  -6   9  12      683.65      666.82     45.07 o 
  -5   9  12       48.05       39.38     15.14 o 
  -4   9  12      338.90      341.66     19.63 o 
  -3   9  12     1127.47     1028.68     33.04 o 
  -2   9  12      589.77      558.61     20.60 o 
  -1   9  12       46.20       48.48     18.81 o 
   0   9  12      614.70      539.94     26.14 o 
   1   9  12      279.61      248.15     21.14 o 
   2   9  12      202.05      201.41     31.45 o 
   3   9  12       29.92       14.78     20.92 o 
   4   9  12       14.41       17.79     22.75 o 
 -13  10  12        0.60      -19.05     19.05 o 
 -12  10  12        0.27       -0.02     18.11 o 
 -11  10  12        5.45      -16.37     16.37 o 
 -10  10  12       80.36       91.02     16.56 o 
  -9  10  12        2.08        1.39     13.77 o 
  -8  10  12      120.97      123.92     13.96 o 
  -7  10  12        4.09        9.34     11.69 o 
  -6  10  12      296.39      271.70     19.33 o 
  -5  10  12       48.32       34.50     19.42 o 
  -4  10  12       55.02       -3.48     54.66 o 
  -3  10  12       28.75       38.82     26.13 o 
  -2  10  12        1.23       -0.61     29.85 o 
  -1  10  12      350.92      346.54     26.29 o 
   0  10  12      143.57      155.41     17.79 o 
   1  10  12        3.06       -8.66     21.14 o 
   2  10  12      109.19      103.27     56.05 o 
   3  10  12       62.38       56.05     22.08 o 
   4  10  12        2.50       51.10     23.72 o 
 -13  11  12        2.51        1.19     19.95 o 
 -12  11  12        2.29        2.22     18.68 o 
 -11  11  12       81.90       67.85     18.23 o 
 -10  11  12        8.86        2.97     15.83 o 
  -9  11  12        6.61       24.98     14.70 o 
  -8  11  12        9.67       -1.12     13.24 o 
  -7  11  12      254.54      275.53     16.41 o 
  -6  11  12     1743.44     1745.97     65.72 o 
  -5  11  12      206.98      227.74     19.45 o 
  -4  11  12      420.22      402.24     22.62 o 
  -3  11  12      294.48      290.56     20.94 o 
  -2  11  12       21.34       57.06     21.64 o 
  -1  11  12       62.61       40.58     22.15 o 
   0  11  12      118.34      120.89     17.85 o 
   1  11  12       18.05       19.29     19.43 o 
   2  11  12       11.19       -8.92     30.28 o 
   3  11  12       14.35       18.95     22.55 o 
 -12  12  12      101.49      102.52     20.54 o 
 -11  12  12       23.90       37.41     18.15 o 
 -10  12  12       22.19        8.57     16.67 o 
  -9  12  12      419.26      407.79     20.37 o 
  -8  12  12      345.23      339.05     18.36 o 
  -7  12  12       46.19       65.14     14.06 o 
  -6  12  12       12.02        9.05     16.96 o 
  -5  12  12     1069.81     1050.06     37.91 o 
  -4  12  12       56.77       47.52     18.02 o 
  -3  12  12       65.55       48.98     18.47 o 
  -2  12  12      867.46      901.09     35.73 o 
  -1  12  12      612.23      566.53     28.78 o 
   0  12  12      198.19      233.80     20.37 o 
   1  12  12      153.17      162.47     21.84 o 
   2  12  12      214.31      192.18     24.95 o 
   3  12  12      155.79      179.63     29.22 o 
 -12  13  12       39.67       23.23     19.69 o 
 -11  13  12      211.23      155.86     20.21 o 
 -10  13  12       60.81       67.48     18.06 o 
  -9  13  12      114.63      145.48     17.78 o 
  -8  13  12      924.53      849.27     26.79 o 
  -7  13  12      176.56      125.73     16.11 o 
  -6  13  12      143.32      140.17     20.46 o 
  -5  13  12       92.77       85.67     19.56 o 
  -4  13  12       91.16       72.37     37.16 o 
  -3  13  12      964.98      988.52     38.44 o 
  -2  13  12        9.64       17.08     19.66 o 
  -1  13  12      256.19      268.08     28.13 o 
   0  13  12       10.53       14.69     16.31 o 
   1  13  12       27.42       -2.47     18.09 o 
   2  13  12      405.92      440.56     26.01 o 
 -11  14  12        1.55       -0.78     18.89 o 
 -10  14  12      310.10      350.32     25.99 o 
  -9  14  12       58.27       49.31     17.71 o 
  -8  14  12      128.82      143.28     17.20 o 
  -7  14  12        3.99        5.59     14.40 o 
  -6  14  12       17.78       36.44     19.99 o 
  -5  14  12      197.59      175.38     29.22 o 
  -4  14  12       75.17       96.85     27.05 o 
  -3  14  12       27.24       38.90     20.74 o 
  -2  14  12      157.70      123.60     22.56 o 
  -1  14  12       77.05       95.92     22.60 o 
   0  14  12      275.59      268.48     20.50 o 
   1  14  12       71.67      100.12     29.71 o 
   2  14  12       21.34       -9.73     20.60 o 
 -11  15  12        0.61        5.35     19.41 o 
 -10  15  12       27.35       31.99     18.39 o 
  -9  15  12        5.37       -7.12     19.82 o 
  -8  15  12       19.74        6.68     16.71 o 
  -7  15  12       89.24       52.19     15.86 o 
  -6  15  12      117.36       92.41     21.69 o 
  -5  15  12        2.96       14.52     20.76 o 
  -4  15  12       13.87       -1.95     20.68 o 
  -3  15  12       71.02       66.73     22.13 o 
  -2  15  12       27.53       30.60     22.47 o 
  -1  15  12       43.25       38.25     22.70 o 
   0  15  12       44.84       87.34     18.65 o 
   1  15  12       10.42       55.32     19.81 o 
 -10  16  12      194.81      162.47     22.29 o 
  -9  16  12      198.58      196.65     20.55 o 
  -8  16  12      130.64      147.80     27.11 o 
  -7  16  12       16.39       14.57     16.16 o 
  -6  16  12       45.30       24.49     20.49 o 
  -5  16  12       41.07        1.73     31.69 o 
  -4  16  12      111.01       85.08     23.06 o 
  -3  16  12        0.74       -6.01     30.37 o 
  -2  16  12      410.92      362.87     28.14 o 
  -1  16  12      542.48      629.08     42.77 o 
   0  16  12      231.06      243.41     24.93 o 
  -9  17  12       12.56        8.30     20.03 o 
  -8  17  12       42.39       11.62     25.48 o 
  -7  17  12       98.89       68.43     17.46 o 
  -6  17  12      495.58      473.62     35.17 o 
  -5  17  12       88.99      102.36     24.34 o 
  -4  17  12      167.69      155.88     25.15 o 
  -3  17  12      233.65      197.29     26.10 o 
  -2  17  12       37.47       48.19     24.25 o 
  -1  17  12       40.08       37.39     33.17 o 
  -7  18  12        4.72       14.52     18.76 o 
  -6  18  12       77.85       63.63     17.42 o 
  -5  18  12      101.27       92.97     24.12 o 
  -4  18  12       44.78       25.80     23.19 o 
  -3  18  12       47.62       55.56     24.04 o 
  -2  18  12       81.56      151.35     50.77 o 
 -15   1  13       22.92       74.14     31.34 o 
 -14   1  13       65.46       24.88     22.88 o 
 -13   1  13      431.68      491.14     24.85 o 
 -12   1  13      285.23      422.15     22.29 o 
 -11   1  13        1.12       -7.54     14.52 o 
 -10   1  13      499.02      466.32     19.68 o 
  -9   1  13      253.87      319.50     25.46 o 
  -8   1  13      272.22      350.85     15.79 o 
  -7   1  13       67.45       62.16     10.84 o 
  -6   1  13      857.29      804.59     22.59 o 
  -5   1  13      360.33      392.89     14.65 o 
  -4   1  13      407.73      388.25     14.55 o 
  -3   1  13     2550.14     2472.98     45.15 o 
  -2   1  13      532.35      600.48     27.18 o 
  -1   1  13      759.46      752.83     27.92 o 
   0   1  13       42.00       53.23     17.27 o 
   1   1  13       47.59       38.28     19.52 o 
   2   1  13      628.64      654.66     33.67 o 
   3   1  13      445.50      413.86     31.64 o 
   4   1  13        0.03       -4.68     27.16 o 
   5   1  13       85.07       78.39     30.89 o 
 -15   2  13      100.86       49.05     31.68 o 
 -14   2  13      123.34      156.84     25.34 o 
 -13   2  13       21.90        7.38     18.47 o 
 -12   2  13      254.89      222.43     19.17 o 
 -11   2  13      942.92      936.11     30.90 o 
 -10   2  13      153.04      184.44     16.21 o 
  -9   2  13       19.62        5.82     12.03 o 
  -8   2  13     1956.45     1935.52     39.25 o 
  -7   2  13      524.89      602.16     21.56 o 
  -6   2  13      714.97      662.18     20.49 o 
  -5   2  13     1747.91     1851.28     36.41 o 
  -4   2  13     2107.24     2093.99     39.66 o 
  -3   2  13     2283.38     2092.17     73.72 o 
  -2   2  13       29.06       46.04     14.04 o 
  -1   2  13       98.60      100.93     14.05 o 
   0   2  13     1768.65     1668.54     94.71 o 
   1   2  13      527.09      494.55     28.05 o 
   2   2  13      184.33      190.85     24.88 o 
   3   2  13      141.71      124.00     26.21 o 
   4   2  13      208.19      245.57     31.03 o 
 -15   3  13        8.39       -5.41     19.20 o 
 -14   3  13       16.71        8.66     16.36 o 
 -13   3  13      240.44      246.32     18.39 o 
 -12   3  13       17.81       14.56     12.91 o 
 -11   3  13        1.71      -11.18     11.18 o 
 -10   3  13      546.28      552.30     27.51 o 
  -9   3  13      886.17      835.02     25.74 o 
  -8   3  13      408.42      375.73     26.33 o 
  -7   3  13      940.32      861.90     25.37 o 
  -6   3  13      938.57     1083.12     26.38 o 
  -5   3  13     2063.06     1989.45     38.60 o 
  -4   3  13       15.97       20.46      9.42 o 
  -3   3  13      568.83      603.20     18.70 o 
  -2   3  13      575.64      547.50     52.37 o 
  -1   3  13      138.11      134.14     19.78 o 
   0   3  13      593.31      557.08     30.20 o 
   1   3  13      394.85      410.72     26.35 o 
   2   3  13      511.42      568.37     31.98 o 
   3   3  13      205.65      222.48     28.02 o 
   4   3  13        9.90        7.44     27.36 o 
 -15   4  13       43.30       42.78     18.78 o 
 -14   4  13        4.07       11.21     25.00 o 
 -13   4  13       18.50       24.78     16.46 o 
 -12   4  13       21.96        8.83     15.04 o 
 -11   4  13        2.84      -11.29     11.86 o 
 -10   4  13       10.93        7.13     10.86 o 
  -9   4  13       26.04       17.80      9.92 o 
  -8   4  13      302.56      260.06     11.79 o 
  -7   4  13       95.07       93.59     11.64 o 
  -6   4  13       56.73       48.28     10.08 o 
  -5   4  13       44.35       21.35      9.41 o 
  -4   4  13        5.72       12.89      9.27 o 
  -3   4  13      122.57      118.70     12.34 o 
  -2   4  13       46.38       30.35     13.69 o 
  -1   4  13       17.51       -5.65     13.62 o 
   0   4  13       42.01       49.21     17.36 o 
   1   4  13       34.73       64.40     19.94 o 
   2   4  13        0.56       -2.23     21.50 o 
   3   4  13        8.96      -19.69     23.79 o 
   4   4  13       58.34       77.60     27.74 o 
 -14   5  13       21.70        7.65     26.46 o 
 -13   5  13       36.59       44.17     17.10 o 
 -12   5  13      175.94      189.77     18.13 o 
 -11   5  13        1.11        7.47     16.92 o 
 -10   5  13      685.81      668.42     27.95 o 
  -9   5  13       89.30      104.59     12.25 o 
  -8   5  13       48.05       52.30     18.71 o 
  -7   5  13       69.08       67.85      9.96 o 
  -6   5  13      502.15      534.64     17.26 o 
  -5   5  13      641.66      670.77     20.31 o 
  -4   5  13      713.92      654.37     19.80 o 
  -3   5  13      262.82      268.36     14.56 o 
  -2   5  13      137.45      131.77     17.81 o 
  -1   5  13      421.80      408.37     22.27 o 
   0   5  13        0.54       14.18     17.07 o 
   1   5  13      209.11      247.66     25.38 o 
   2   5  13      468.58      568.05     60.13 o 
   3   5  13       14.13        7.53     25.30 o 
   4   5  13        5.34       40.79     34.98 o 
 -14   6  13       58.18       92.35     19.50 o 
 -13   6  13       51.66       -0.61     17.18 o 
 -12   6  13      339.59      270.02     19.59 o 
 -11   6  13      526.98      507.61     23.97 o 
 -10   6  13       46.42       44.18     13.38 o 
  -9   6  13      131.77      100.58     12.91 o 
  -8   6  13     1007.96     1044.04     26.11 o 
  -7   6  13      949.59      959.45     24.09 o 
  -6   6  13      444.50      411.30     14.98 o 
  -5   6  13      535.09      488.24     21.08 o 
  -4   6  13      929.59      901.25     28.16 o 
  -3   6  13     2369.14     2223.85     40.69 o 
  -2   6  13        1.89       -3.93      9.52 o 
  -1   6  13      488.07      492.59     19.32 o 
   0   6  13     2033.49     1987.28     56.64 o 
   1   6  13       51.82       69.17     20.54 o 
   2   6  13       49.17       55.33     22.71 o 
   3   6  13      443.78      418.12     39.70 o 
   4   6  13       21.28        5.96     34.19 o 
 -14   7  13       25.00       11.47     23.40 o 
 -13   7  13      442.28      451.60     23.65 o 
 -12   7  13        1.68        2.77     18.63 o 
 -11   7  13       13.17      -16.63     16.63 o 
 -10   7  13      248.82      224.53     18.48 o 
  -9   7  13      747.18      717.91     25.31 o 
  -8   7  13      145.53      173.09     13.17 o 
  -7   7  13       23.52       42.31     10.68 o 
  -6   7  13      861.82      884.76     29.35 o 
  -5   7  13     1398.95     1383.31     36.64 o 
  -4   7  13      227.58      184.57     15.77 o 
  -3   7  13       53.00       45.87     13.87 o 
  -2   7  13      963.04      978.36     22.97 o 
  -1   7  13     1350.59     1369.48     34.84 o 
   0   7  13        2.93       -1.05     13.35 o 
   1   7  13      117.67      119.24     16.31 o 
   2   7  13      174.48      168.60     31.01 o 
   3   7  13       53.02       76.67     31.75 o 
   4   7  13      119.76      197.63     38.00 o 
 -14   8  13        3.49       -1.63     19.43 o 
 -13   8  13        0.98      -10.36     25.09 o 
 -12   8  13       44.27       30.07     19.24 o 
 -11   8  13       90.06       88.55     18.72 o 
 -10   8  13        1.54      -15.41     15.41 o 
  -9   8  13      134.94      109.48     15.78 o 
  -8   8  13        1.54      -11.45     11.45 o 
  -7   8  13       13.31        7.34     10.78 o 
  -6   8  13      192.75      172.39     16.49 o 
  -5   8  13       35.50       35.39     14.41 o 
  -4   8  13      227.23      252.95     24.27 o 
  -3   8  13      394.64      349.45     19.56 o 
  -2   8  13       10.22        3.67     13.06 o 
  -1   8  13        1.42        2.74     12.73 o 
   0   8  13      110.39      133.29     16.71 o 
   1   8  13       34.34       61.85     18.16 o 
   2   8  13       28.34       41.33     19.33 o 
   3   8  13       77.03       72.04     21.33 o 
 -13   9  13       76.67      100.96     22.02 o 
 -12   9  13       41.99       35.98     28.36 o 
 -11   9  13       37.83       17.26     18.09 o 
 -10   9  13      103.82      104.45     17.79 o 
  -9   9  13      622.87      590.50     24.92 o 
  -8   9  13      210.84      215.17     16.63 o 
  -7   9  13      420.11      372.25     17.65 o 
  -6   9  13       44.87       25.91     15.29 o 
  -5   9  13      288.34      299.04     20.15 o 
  -4   9  13        2.04       11.20     14.94 o 
  -3   9  13       51.43       35.65     15.72 o 
  -2   9  13      270.90      262.92     17.23 o 
  -1   9  13       71.95       58.46     20.61 o 
   0   9  13       30.43       19.99     16.82 o 
   1   9  13        6.13        8.23     23.12 o 
   2   9  13       11.07      -15.73     19.79 o 
   3   9  13       76.15      105.24     22.85 o 
 -13  10  13        8.29       -1.25     19.34 o 
 -12  10  13       60.54       17.45     30.69 o 
 -11  10  13      831.51      779.30     31.62 o 
 -10  10  13       18.70       14.84     17.27 o 
  -9  10  13       57.76       79.22     16.81 o 
  -8  10  13     1550.88     1458.99     38.99 o 
  -7  10  13      347.68      320.04     17.39 o 
  -6  10  13        8.50      -19.56     19.56 o 
  -5  10  13      161.72      173.28     22.53 o 
  -4  10  13      716.95      700.20     35.83 o 
  -3  10  13      965.14     1066.88    111.66 o 
  -2  10  13       25.14       45.45     20.85 o 
  -1  10  13       27.20       -2.97     27.02 o 
   0  10  13      856.89      948.49     53.72 o 
   1  10  13      481.90      496.83     27.02 o 
   2  10  13       77.36       79.94     37.89 o 
   3  10  13      410.97      412.16     38.13 o 
 -13  11  13      146.82      108.86     21.14 o 
 -12  11  13        4.79        9.28     18.90 o 
 -11  11  13        0.91        3.34     17.40 o 
 -10  11  13      608.95      571.54     30.12 o 
  -9  11  13       67.41       70.26     15.59 o 
  -8  11  13      317.19      345.32     20.39 o 
  -7  11  13      435.28      405.97     31.30 o 
  -6  11  13      339.47      279.79     51.17 o 
  -5  11  13     1271.03     1273.31     48.71 o 
  -4  11  13      384.76      389.77     28.54 o 
  -3  11  13      110.38       84.09     22.95 o 
  -2  11  13      293.50      252.42     26.16 o 
  -1  11  13      207.69      189.63     33.03 o 
   0  11  13        4.85       -5.57     17.56 o 
   1  11  13      202.34      190.23     22.42 o 
   2  11  13      177.25      112.60     28.53 o 
 -12  12  13        6.78       -3.13     19.29 o 
 -11  12  13      166.08      161.95     20.13 o 
 -10  12  13       33.72       48.03     17.27 o 
  -9  12  13        0.37        4.38     32.36 o 
  -8  12  13      361.07      341.50     28.38 o 
  -7  12  13      141.47      190.48     43.98 o 
  -6  12  13       35.41       40.92     18.48 o 
  -5  12  13      147.00      167.32     20.78 o 
  -4  12  13      142.37      117.61     24.85 o 
  -3  12  13      189.01      187.43     31.71 o 
  -2  12  13        1.46       -9.57     23.05 o 
  -1  12  13       63.74       49.19     32.25 o 
   0  12  13      110.19      105.33     20.01 o 
   1  12  13      123.90      167.08     22.71 o 
   2  12  13      159.28      190.84     26.03 o 
 -12  13  13        1.74       -8.03     19.97 o 
 -11  13  13       29.01       47.48     21.91 o 
 -10  13  13       74.11       80.86     18.20 o 
  -9  13  13       73.08       74.14     21.60 o 
  -8  13  13        3.18       -4.79     14.90 o 
  -7  13  13       72.30       84.04     26.22 o 
  -6  13  13      119.20      106.78     20.99 o 
  -5  13  13      355.06      322.03     24.17 o 
  -4  13  13        3.87       45.47     20.38 o 
  -3  13  13       23.53       19.97     20.28 o 
  -2  13  13       51.11       53.81     21.30 o 
  -1  13  13        0.93       23.51     33.95 o 
   0  13  13        1.63       -6.20     19.21 o 
   1  13  13      167.69      139.64     23.14 o 
 -11  14  13      101.52       69.01     19.97 o 
 -10  14  13       21.41       31.19     18.18 o 
  -9  14  13       12.21        7.73     16.63 o 
  -8  14  13      337.47      388.36     26.81 o 
  -7  14  13      405.00      407.43     34.22 o 
  -6  14  13       49.53       16.16     20.81 o 
  -5  14  13     2004.44     1994.05     54.16 o 
  -4  14  13      275.61      250.78     24.57 o 
  -3  14  13      325.98      330.17     26.06 o 
  -2  14  13        4.23      -20.98     20.98 o 
  -1  14  13      519.84      598.79     45.10 o 
   0  14  13      439.31      506.62     24.78 o 
   1  14  13       53.14       68.18     31.64 o 
 -10  15  13       21.64        0.95     18.07 o 
  -9  15  13       15.76        2.64     17.54 o 
  -8  15  13      128.06      150.61     21.50 o 
  -7  15  13        3.93        4.42     21.84 o 
  -6  15  13      624.74      628.05     52.16 o 
  -5  15  13     1204.90     1336.26     46.36 o 
  -4  15  13        5.16        1.27     23.30 o 
  -3  15  13        2.05      -22.03     22.03 o 
  -2  15  13      372.84      338.13     27.51 o 
  -1  15  13       10.72        1.92     28.08 o 
   0  15  13       10.34       74.71     29.49 o 
  -9  16  13        0.55       -9.75     23.35 o 
  -8  16  13       57.39       52.61     17.82 o 
  -7  16  13        1.89       -4.72     15.93 o 
  -6  16  13      346.30      371.98     40.90 o 
  -5  16  13        0.45        7.79     22.85 o 
  -4  16  13       20.47       48.43     23.63 o 
  -3  16  13       35.77       52.94     24.17 o 
  -2  16  13       19.28      -23.52     23.52 o 
  -1  16  13      227.96      216.83     32.68 o 
  -8  17  13        1.87        8.97     19.01 o 
  -7  17  13        3.02        8.00     16.56 o 
  -6  17  13       31.78       39.62     23.11 o 
  -5  17  13       40.25       34.61     27.59 o 
  -4  17  13      107.72       69.68     24.98 o 
  -3  17  13       32.81       25.09     23.10 o 
 -15   0  14       49.26       39.27     45.02 o 
 -14   0  14      317.86      350.64     34.56 o 
 -13   0  14      372.79      349.84     32.14 o 
 -12   0  14      109.08       96.92     24.82 o 
 -11   0  14      756.48      655.94     42.96 o 
 -10   0  14      566.27      573.08     30.74 o 
  -9   0  14      684.98      684.27     61.92 o 
  -8   0  14       16.28       28.92     16.70 o 
  -7   0  14     3377.72     3219.33     81.80 o 
  -6   0  14      816.72      825.54     33.56 o 
  -5   0  14      566.18      551.89     26.92 o 
  -4   0  14      266.65      254.59     19.13 o 
  -3   0  14      689.00      622.85     39.63 o 
  -2   0  14     1574.34     1504.33     62.88 o 
  -1   0  14     1028.09     1040.93     54.12 o 
   0   0  14       38.48       27.83     26.98 o 
   1   0  14      172.74      187.74     34.61 o 
   2   0  14       76.63      122.16     36.55 o 
   3   0  14        4.58      -13.37     37.28 o 
   4   0  14        8.53       32.19     41.26 o 
 -15   1  14      146.48      193.66     35.55 o 
 -14   1  14       14.81       26.11     23.50 o 
 -13   1  14       56.42       58.37     22.98 o 
 -12   1  14      477.05      451.72     22.79 o 
 -11   1  14       51.41       64.64     15.87 o 
 -10   1  14       29.74       20.20     13.80 o 
  -9   1  14       16.23        9.67     12.51 o 
  -8   1  14     2581.65     2515.06     56.23 o 
  -7   1  14      494.25      511.73     18.17 o 
  -6   1  14       16.53        4.08     10.39 o 
  -5   1  14      814.00      854.29     25.89 o 
  -4   1  14      615.06      661.12     20.99 o 
  -3   1  14       82.96       87.54     15.26 o 
  -2   1  14        1.38       -9.59     14.77 o 
  -1   1  14      463.12      504.52     25.73 o 
   0   1  14      996.44      984.37     40.13 o 
   1   1  14       98.84       57.16     29.03 o 
   2   1  14       30.93       16.83     24.14 o 
   3   1  14      267.52      274.02     31.07 o 
   4   1  14       97.85      147.17     31.68 o 
 -15   2  14       38.23       23.48     24.82 o 
 -14   2  14        3.24      -22.35     22.35 o 
 -13   2  14       39.52       24.57     18.65 o 
 -12   2  14        9.60       27.54     16.93 o 
 -11   2  14        0.45      -14.57     14.57 o 
 -10   2  14       10.74       21.62     13.71 o 
  -9   2  14       30.23       22.01     16.22 o 
  -8   2  14       19.30       15.02     11.86 o 
  -7   2  14        2.53       -1.79     10.77 o 
  -6   2  14       41.61       27.51     10.66 o 
  -5   2  14       40.87       65.13     10.93 o 
  -4   2  14        5.03      -10.04     10.04 o 
  -3   2  14      171.72      163.79     16.63 o 
  -2   2  14      188.39      195.38     18.33 o 
  -1   2  14      112.64      113.02     18.47 o 
   0   2  14        2.89      -19.08     19.08 o 
   1   2  14        3.00        4.34     21.00 o 
   2   2  14      166.11      152.10     26.16 o 
   3   2  14        3.94        0.85     26.20 o 
   4   2  14        5.08       34.32     48.80 o 
 -15   3  14        2.53       -5.88     24.86 o 
 -14   3  14       13.05       32.26     23.70 o 
 -13   3  14       38.85       29.51     21.85 o 
 -12   3  14        5.28       -2.46     16.46 o 
 -11   3  14      190.67      196.93     17.73 o 
 -10   3  14       68.43       68.26     14.60 o 
  -9   3  14      140.13      132.57     14.13 o 
  -8   3  14      927.65      887.50     25.79 o 
  -7   3  14      548.53      563.19     19.90 o 
  -6   3  14      418.02      386.07     17.64 o 
  -5   3  14      867.17      861.69     23.90 o 
  -4   3  14     1198.86     1200.60     28.26 o 
  -3   3  14      231.62      235.14     25.55 o 
  -2   3  14     1905.74     1898.21     36.94 o 
  -1   3  14      258.22      308.08     22.40 o 
   0   3  14      537.26      529.14     28.08 o 
   1   3  14        2.53      -20.36     20.36 o 
   2   3  14       22.18      -11.70     23.25 o 
   3   3  14      166.44      186.40     29.17 o 
 -14   4  14      125.50       76.06     20.27 o 
 -13   4  14       91.94      112.48     16.56 o 
 -12   4  14       13.10       -2.93     13.49 o 
 -11   4  14      164.46      121.93     16.91 o 
 -10   4  14     1544.85     1510.55     66.48 o 
  -9   4  14      244.77      312.86     17.03 o 
  -8   4  14        1.67       12.09     11.87 o 
  -7   4  14      104.14      120.66     12.46 o 
  -6   4  14     1731.96     1707.94     45.81 o 
  -5   4  14     1115.20     1141.40     27.51 o 
  -4   4  14        9.89        3.43     10.27 o 
  -3   4  14     1829.45     1922.85     50.99 o 
  -2   4  14     3451.09     3430.20     58.45 o 
  -1   4  14       90.34       98.55     18.41 o 
   0   4  14        2.15       -0.32     18.41 o 
   1   4  14      142.56      100.22     22.78 o 
   2   4  14      514.99      556.63     32.90 o 
   3   4  14       16.33       35.26     36.22 o 
 -14   5  14        1.43       14.40     17.42 o 
 -13   5  14      121.61      129.55     17.83 o 
 -12   5  14      323.54      319.56     19.11 o 
 -11   5  14     1074.83     1137.21     27.49 o 
 -10   5  14       14.35       -8.22     11.17 o 
  -9   5  14      273.45      245.37     12.92 o 
  -8   5  14      790.05      820.76     30.66 o 
  -7   5  14      715.78      739.60     22.98 o 
  -6   5  14      150.21      135.18     12.22 o 
  -5   5  14     1455.05     1494.59     32.48 o 
  -4   5  14      348.03      344.17     15.71 o 
  -3   5  14     1333.86     1312.83     34.32 o 
  -2   5  14       16.80        8.38     10.70 o 
  -1   5  14       31.11       14.88     17.00 o 
   0   5  14      737.40      742.14     34.03 o 
   1   5  14      145.66      129.07     22.81 o 
   2   5  14        1.21       -8.18     23.24 o 
   3   5  14      327.47      321.77     40.65 o 
 -14   6  14        1.63       31.89     18.36 o 
 -13   6  14       71.55       52.20     21.02 o 
 -12   6  14        1.84       19.15     15.70 o 
 -11   6  14       27.84       29.32     14.54 o 
 -10   6  14        3.75       43.21     34.14 o 
  -9   6  14       46.85       65.18     12.47 o 
  -8   6  14       22.75       39.94     12.10 o 
  -7   6  14        2.95       14.09     11.37 o 
  -6   6  14       13.03       34.46     12.25 o 
  -5   6  14       51.54       33.60     23.94 o 
  -4   6  14       50.40       73.84     13.95 o 
  -3   6  14        1.08       -8.65     12.03 o 
  -2   6  14       12.33        7.63     13.29 o 
  -1   6  14       28.42       18.78     26.97 o 
   0   6  14       12.79        6.75     18.94 o 
   1   6  14       13.81        7.97     34.68 o 
   2   6  14        9.52       11.03     23.77 o 
   3   6  14        2.65      -28.43     31.56 o 
 -14   7  14       12.47       -4.83     18.39 o 
 -13   7  14      204.05      251.26     20.77 o 
 -12   7  14      281.56      228.82     21.30 o 
 -11   7  14      151.59      163.00     24.94 o 
 -10   7  14        0.39        9.00     15.28 o 
  -9   7  14       93.29       92.65     20.97 o 
  -8   7  14      473.33      471.45     17.51 o 
  -7   7  14      257.01      267.40     14.83 o 
  -6   7  14       12.37       14.54     13.18 o 
  -5   7  14      252.36      238.17     16.80 o 
  -4   7  14      548.99      624.75     24.50 o 
  -3   7  14      313.03      339.04     22.84 o 
  -2   7  14        2.14       -0.50     10.86 o 
  -1   7  14      171.95      185.52     44.97 o 
   0   7  14      494.43      463.47     27.28 o 
   1   7  14      128.09      107.22     38.65 o 
   2   7  14        2.89       14.79     29.24 o 
   3   7  14      102.65      128.77     35.35 o 
 -14   8  14       24.68      -10.99     28.43 o 
 -13   8  14       35.83       28.81     20.98 o 
 -12   8  14       10.32        1.25     18.90 o 
 -11   8  14       73.47       18.98     37.30 o 
 -10   8  14      322.06      326.55     20.28 o 
  -9   8  14      223.28      254.87     17.93 o 
  -8   8  14       66.74       57.71     12.69 o 
  -7   8  14      418.18      426.52     17.31 o 
  -6   8  14      557.86      540.83     23.17 o 
  -5   8  14      367.33      356.67     20.16 o 
  -4   8  14       90.38      122.47     16.56 o 
  -3   8  14     1046.89     1086.97     34.29 o 
  -2   8  14      610.69      641.82     21.06 o 
  -1   8  14      607.34      604.26     23.00 o 
   0   8  14      161.30      122.94     22.53 o 
   1   8  14      242.87      212.24     30.64 o 
   2   8  14       11.50        1.09     29.15 o 
 -13   9  14        6.79       19.23     33.44 o 
 -12   9  14      154.90      133.95     21.17 o 
 -11   9  14      543.23      571.11     26.26 o 
 -10   9  14        9.91       -9.34     16.37 o 
  -9   9  14      104.06       73.98     20.23 o 
  -8   9  14      530.76      529.72     22.95 o 
  -7   9  14      316.28      285.84     16.45 o 
  -6   9  14       42.95       32.16     16.48 o 
  -5   9  14      367.70      405.95     21.98 o 
  -4   9  14      295.85      286.33     20.00 o 
  -3   9  14      942.73      941.34     29.30 o 
  -2   9  14      207.54      182.42     29.02 o 
  -1   9  14       94.54       47.12     16.19 o 
   0   9  14      492.36      442.16     24.01 o 
   1   9  14        8.66        5.59     18.67 o 
   2   9  14      126.86      113.74     21.07 o 
 -13  10  14       67.08       71.11     22.33 o 
 -12  10  14        0.12       -3.92     19.84 o 
 -11  10  14       22.30       -1.25     18.61 o 
 -10  10  14      187.86      193.26     19.36 o 
  -9  10  14      157.76      154.37     17.56 o 
  -8  10  14       26.19        4.64     14.32 o 
  -7  10  14       37.90       39.72     21.65 o 
  -6  10  14       25.23       44.87     21.32 o 
  -5  10  14       99.79       89.65     21.88 o 
  -4  10  14      158.97      154.74     23.20 o 
  -3  10  14       31.52       33.63     21.85 o 
  -2  10  14       35.40        8.98     27.27 o 
  -1  10  14       45.13       49.86     16.94 o 
   0  10  14      169.86      187.08     20.74 o 
   1  10  14       66.20       87.64     20.65 o 
   2  10  14       12.08      -10.99     20.81 o 
 -12  11  14       21.35       23.56     20.73 o 
 -11  11  14      170.95      165.09     21.29 o 
 -10  11  14       15.12       25.53     18.28 o 
  -9  11  14       32.26        4.58     16.28 o 
  -8  11  14       50.24       22.38     15.09 o 
  -7  11  14      144.84      113.02     24.27 o 
  -6  11  14       73.74       51.11     22.54 o 
  -5  11  14      235.88      261.14     26.73 o 
  -4  11  14       32.95       21.56     26.30 o 
  -3  11  14       31.93       37.39     22.93 o 
  -2  11  14       36.18      -11.91     28.71 o 
  -1  11  14      135.16      159.79     18.72 o 
   0  11  14       63.08       95.93     19.87 o 
   1  11  14        9.36       13.68     20.50 o 
 -12  12  14       19.68       -7.29     19.34 o 
 -11  12  14        6.46       20.12     18.18 o 
 -10  12  14      436.13      467.46     22.51 o 
  -9  12  14      413.90      399.15     23.02 o 
  -8  12  14        6.41        4.16     15.98 o 
  -7  12  14      474.07      387.32     30.50 o 
  -6  12  14      401.28      411.50     31.09 o 
  -5  12  14      210.82      189.64     26.79 o 
  -4  12  14       57.16       56.97     38.64 o 
  -3  12  14       85.11       96.77     25.13 o 
  -2  12  14      282.70      202.98     35.39 o 
  -1  12  14      352.53      356.01     40.33 o 
   0  12  14      191.31      236.14     22.61 o 
   1  12  14       45.45       62.98     21.64 o 
 -11  13  14       56.66       55.63     19.14 o 
 -10  13  14       11.22        0.91     17.48 o 
  -9  13  14       75.47       88.09     17.21 o 
  -8  13  14      581.15      577.30     41.06 o 
  -7  13  14      267.20      277.71     24.55 o 
  -6  13  14       95.73      115.24     26.72 o 
  -5  13  14       18.60       17.79     25.21 o 
  -4  13  14      252.45      207.94     28.83 o 
  -3  13  14      334.13      320.91     30.87 o 
  -2  13  14       23.22       19.44     33.91 o 
  -1  13  14      196.38      174.50     37.57 o 
   0  13  14     1202.64     1271.19     44.86 o 
 -10  14  14      163.82      162.70     20.07 o 
  -9  14  14        5.62       20.76     16.91 o 
  -8  14  14       22.61       -3.84     17.68 o 
  -7  14  14      156.69       94.34     22.76 o 
  -6  14  14        8.17      -21.20     21.20 o 
  -5  14  14       18.70       40.12     21.91 o 
  -4  14  14        5.40      -16.82     23.21 o 
  -3  14  14        1.04       13.14     22.10 o 
  -2  14  14       56.19       63.91     37.04 o 
  -1  14  14       86.01       76.12     35.78 o 
 -10  15  14       16.39        0.68     36.36 o 
  -9  15  14       38.96       37.18     17.61 o 
  -8  15  14       98.88      102.33     17.25 o 
  -7  15  14       24.02       49.06     29.32 o 
  -6  15  14       93.09       98.26     23.49 o 
  -5  15  14       11.17        4.51     22.37 o 
  -4  15  14       27.18       37.50     23.61 o 
  -3  15  14        8.13       -3.37     23.34 o 
  -2  15  14       35.39       32.76     28.88 o 
  -8  16  14        2.68      -16.96     16.96 o 
  -7  16  14      105.34      125.60     68.36 o 
  -6  16  14      137.62      146.83     25.17 o 
  -5  16  14       65.46       73.50     24.95 o 
  -4  16  14       41.21       13.43     24.15 o 
  -3  16  14       90.08       47.22     25.11 o 
 -14   1  15       65.99       94.28     21.02 o 
 -13   1  15       89.13      134.13     27.68 o 
 -12   1  15        8.02       28.30     17.01 o 
 -11   1  15      552.13      484.19     22.02 o 
 -10   1  15      495.06      512.91     25.66 o 
  -9   1  15       29.60       75.53     16.59 o 
  -8   1  15       22.76       11.41     12.24 o 
  -7   1  15      639.59      669.52     22.17 o 
  -6   1  15     1691.93     1769.61     37.29 o 
  -5   1  15        8.79       -8.61     11.10 o 
  -4   1  15      210.36      260.00     17.27 o 
  -3   1  15      498.15      460.48     24.13 o 
  -2   1  15      982.64      941.29     26.01 o 
  -1   1  15       38.65       39.87     19.78 o 
   0   1  15      128.90       93.11     22.41 o 
   1   1  15      263.25      253.74     27.73 o 
   2   1  15      292.31      291.11     30.84 o 
   3   1  15        9.41        6.20     27.98 o 
 -14   2  15       15.53       -7.07     33.29 o 
 -13   2  15      196.48      176.75     21.99 o 
 -12   2  15      387.52      462.38     23.16 o 
 -11   2  15      255.27      296.05     19.50 o 
 -10   2  15       12.17        5.26     14.06 o 
  -9   2  15      558.58      507.43     27.90 o 
  -8   2  15     1465.94     1478.38     34.02 o 
  -7   2  15       60.10       92.40     12.93 o 
  -6   2  15       11.44       11.81     11.48 o 
  -5   2  15     1108.29     1135.80     35.44 o 
  -4   2  15      901.77      890.83     38.86 o 
  -3   2  15      923.56      859.83     36.38 o 
  -2   2  15       38.09       54.31     22.00 o 
  -1   2  15      516.39      500.76     27.70 o 
   0   2  15     1252.06     1331.72     47.32 o 
   1   2  15        1.39       -9.45     23.01 o 
   2   2  15       37.20       23.44     61.79 o 
   3   2  15      406.74      450.90     36.13 o 
 -14   3  15      220.42      197.25     27.09 o 
 -13   3  15       35.98       65.58     19.30 o 
 -12   3  15       24.19       72.69     17.83 o 
 -11   3  15      142.50      111.62     16.99 o 
 -10   3  15      297.58      344.01     18.96 o 
  -9   3  15      298.95      291.03     17.11 o 
  -8   3  15      152.79      187.37     14.95 o 
  -7   3  15      698.68      726.05     23.59 o 
  -6   3  15      248.23      245.23     14.58 o 
  -5   3  15      400.11      351.40     15.97 o 
  -4   3  15      107.50      131.62     14.68 o 
  -3   3  15      192.74      186.56     60.24 o 
  -2   3  15       45.02       19.26     14.92 o 
  -1   3  15      114.60       70.28     20.15 o 
   0   3  15      303.06      293.10     25.80 o 
   1   3  15      132.41      131.65     25.28 o 
   2   3  15      317.49      354.24     31.35 o 
 -14   4  15       12.02       32.53     24.43 o 
 -13   4  15        2.79        5.84     27.68 o 
 -12   4  15       39.99       23.50     17.60 o 
 -11   4  15       44.81       44.32     16.48 o 
 -10   4  15        8.25       11.33     14.48 o 
  -9   4  15        4.10       -8.18     13.57 o 
  -8   4  15      113.83      134.87     14.36 o 
  -7   4  15        9.21        3.75     11.85 o 
  -6   4  15      112.85      138.75     17.13 o 
  -5   4  15       35.93       22.21     11.57 o 
  -4   4  15        9.55       11.15     13.19 o 
  -3   4  15        6.51       -5.25     15.80 o 
  -2   4  15        0.29       -4.69     14.48 o 
  -1   4  15      142.30      163.37     21.13 o 
   0   4  15        6.59        2.54     20.78 o 
   1   4  15        2.25      -11.98     23.09 o 
   2   4  15        0.03      -40.19     40.55 o 
 -14   5  15       33.69       -4.74     23.85 o 
 -13   5  15       29.96       44.68     22.60 o 
 -12   5  15      107.09      145.06     22.36 o 
 -11   5  15       36.62       39.01     16.28 o 
 -10   5  15      628.98      672.64     24.74 o 
  -9   5  15       34.22       44.07     14.30 o 
  -8   5  15       25.13       14.43     12.83 o 
  -7   5  15      198.94      205.95     20.32 o 
  -6   5  15      126.29      123.76     16.49 o 
  -5   5  15       63.55       56.59     11.92 o 
  -4   5  15       50.47       28.16     13.44 o 
  -3   5  15      258.01      262.40     50.35 o 
  -2   5  15       51.49       65.84     15.44 o 
  -1   5  15       85.10       93.65     36.49 o 
   0   5  15        2.42       -6.96     20.50 o 
   1   5  15       24.26       44.96     30.40 o 
   2   5  15       64.19       56.09     37.28 o 
 -14   6  15       97.58      109.62     21.78 o 
 -13   6  15       70.86      107.43     17.43 o 
 -12   6  15      265.56      272.12     19.30 o 
 -11   6  15      501.02      571.87     29.55 o 
 -10   6  15       49.45       65.07     15.69 o 
  -9   6  15      584.90      630.93     47.91 o 
  -8   6  15     1698.69     1787.61     38.92 o 
  -7   6  15       89.87      102.70     13.47 o 
  -6   6  15      284.37      295.11     15.47 o 
  -5   6  15     1638.80     1643.06     35.44 o 
  -4   6  15      634.24      607.50     28.38 o 
  -3   6  15      449.16      476.46     23.73 o 
  -2   6  15      582.44      564.83     24.70 o 
  -1   6  15       17.28       25.15     19.14 o 
   0   6  15      501.28      530.44     30.37 o 
   1   6  15      162.30      226.56     50.27 o 
   2   6  15       27.25       42.21     32.74 o 
 -14   7  15      216.97      204.47     22.74 o 
 -13   7  15      254.13      340.11     21.25 o 
 -12   7  15       52.84       33.51     16.04 o 
 -11   7  15      153.66      109.54     20.22 o 
 -10   7  15      555.25      522.59     29.83 o 
  -9   7  15       60.53       71.09     13.12 o 
  -8   7  15      148.46      146.72     13.14 o 
  -7   7  15      919.39      917.08     37.74 o 
  -6   7  15      816.61      821.18     26.81 o 
  -5   7  15      397.17      363.88     22.50 o 
  -4   7  15       86.63       90.03     22.83 o 
  -3   7  15      850.86      749.09     30.17 o 
  -2   7  15      181.39      217.76     20.20 o 
  -1   7  15       47.28       39.48     31.22 o 
   0   7  15       22.19       39.19     39.53 o 
   1   7  15      816.23      904.34     53.27 o 
   2   7  15      195.70      219.82     35.45 o 
 -13   8  15      127.47      119.59     19.78 o 
 -12   8  15       16.61       27.34     18.19 o 
 -11   8  15       77.16       47.07     17.38 o 
 -10   8  15       63.00       48.02     16.51 o 
  -9   8  15        6.29       11.90     14.66 o 
  -8   8  15        8.10       -7.00     12.16 o 
  -7   8  15        1.11        3.52     12.78 o 
  -6   8  15       96.22       90.75     23.65 o 
  -5   8  15       52.45       39.81     15.48 o 
  -4   8  15      195.38      207.96     28.92 o 
  -3   8  15      193.01      157.30     25.45 o 
  -2   8  15      234.74      246.58     21.29 o 
  -1   8  15       71.67       79.67     34.29 o 
   0   8  15        1.25       37.43     25.69 o 
   1   8  15       14.31       44.39     28.90 o 
 -13   9  15      305.63      384.13     25.93 o 
 -12   9  15      140.40      121.57     22.62 o 
 -11   9  15       57.40       24.83     33.56 o 
 -10   9  15        3.29       23.63     16.66 o 
  -9   9  15       39.81       30.19     23.11 o 
  -8   9  15       47.09       47.99     14.48 o 
  -7   9  15       52.19       19.31     20.17 o 
  -6   9  15      212.14      239.31     19.87 o 
  -5   9  15       33.38       10.90     16.69 o 
  -4   9  15        7.61      -12.99     20.86 o 
  -3   9  15       50.27       35.65     17.03 o 
  -2   9  15       52.48       90.63     24.76 o 
  -1   9  15       13.64       14.44     22.07 o 
   0   9  15      342.94      358.31     32.78 o 
   1   9  15      464.30      488.70     38.53 o 
 -12  10  15      308.18      258.40     23.20 o 
 -11  10  15       16.50       32.64     18.77 o 
 -10  10  15       27.46       34.30     21.34 o 
  -9  10  15      376.90      314.22     23.51 o 
  -8  10  15      321.07      336.19     19.49 o 
  -7  10  15      173.40      172.96     24.66 o 
  -6  10  15        5.27        5.86     21.39 o 
  -5  10  15     1096.08     1037.00     70.04 o 
  -4  10  15      641.74      666.54     45.55 o 
  -3  10  15      325.30      342.45     33.66 o 
  -2  10  15      160.04      114.89     28.91 o 
  -1  10  15      544.31      579.46     27.90 o 
   0  10  15      389.61      363.24     23.77 o 
   1  10  15        8.86        0.66     28.23 o 
 -12  11  15       55.15       40.79     20.94 o 
 -11  11  15      179.77      140.41     20.81 o 
 -10  11  15      214.50      216.93     20.50 o 
  -9  11  15       36.38       40.78     17.13 o 
  -8  11  15       91.49      106.08     26.83 o 
  -7  11  15      275.87      278.16     27.93 o 
  -6  11  15      609.05      558.25     42.72 o 
  -5  11  15       84.52       82.29     23.88 o 
  -4  11  15      173.05      168.90     26.12 o 
  -3  11  15      441.76      388.24     37.16 o 
  -2  11  15      291.48      325.68     36.84 o 
  -1  11  15       48.33       47.93     18.10 o 
   0  11  15      220.88      189.41     22.11 o 
 -11  12  15       90.83       71.64     20.42 o 
 -10  12  15        0.11       18.78     20.52 o 
  -9  12  15       26.23       26.64     17.15 o 
  -8  12  15        5.81       18.70     25.92 o 
  -7  12  15      103.37       93.94     25.34 o 
  -6  12  15       26.34       49.75     24.86 o 
  -5  12  15      109.10       83.73     25.92 o 
  -4  12  15        3.16      -11.32     23.99 o 
  -3  12  15      101.05       70.22     31.56 o 
  -2  12  15        4.19        5.25     30.96 o 
  -1  12  15        3.07       -0.63     21.78 o 
 -11  13  15        2.38      -19.77     19.77 o 
 -10  13  15       40.72       68.08     19.37 o 
  -9  13  15       35.84       23.62     19.65 o 
  -8  13  15       42.16       56.22     26.44 o 
  -7  13  15      281.51      245.72     30.00 o 
  -6  13  15       15.98       19.75     25.68 o 
  -5  13  15        2.81      -10.66     37.64 o 
  -4  13  15       38.85       17.65     25.80 o 
  -3  13  15       98.75       74.39     26.97 o 
  -2  13  15        1.08       19.34     33.09 o 
  -1  13  15       16.80       -9.73     33.27 o 
 -10  14  15       40.53       55.73     20.24 o 
  -9  14  15       24.66       18.73     16.64 o 
  -8  14  15      221.41      221.84     25.56 o 
  -7  14  15      101.16       55.16     27.86 o 
  -6  14  15       87.78       35.79     48.35 o 
  -5  14  15      232.15      224.87     30.69 o 
  -4  14  15      131.93      142.49     29.25 o 
  -3  14  15       85.43      105.25     28.63 o 
  -2  14  15       26.51       20.52     34.46 o 
  -8  15  15       14.89      -16.66     41.66 o 
  -7  15  15      382.51      301.65     27.87 o 
  -6  15  15      185.44      198.06     26.19 o 
  -5  15  15        2.58       -3.72     23.25 o 
  -4  15  15       22.36       58.43     29.20 o 
 -14   0  16       92.89       83.13     30.20 o 
 -13   0  16        0.97       33.60     29.44 o 
 -12   0  16        6.64       13.20     24.78 o 
 -11   0  16      805.96      951.62     47.43 o 
 -10   0  16      422.21      409.81     65.91 o 
  -9   0  16       59.42       70.53     21.22 o 
  -8   0  16      148.50      117.06     35.48 o 
  -7   0  16      945.28     1040.98     40.84 o 
  -6   0  16     2164.06     1980.78     57.62 o 
  -5   0  16       11.64      -11.00     17.56 o 
  -4   0  16      931.50      876.34     48.71 o 
  -3   0  16     1076.46      985.49     52.60 o 
  -2   0  16      510.97      566.16     41.65 o 
  -1   0  16        7.39       40.30     30.67 o 
   0   0  16      769.18      773.04     52.51 o 
   1   0  16      209.66      269.36     42.27 o 
   2   0  16      121.94      165.85     42.94 o 
 -14   1  16       19.27       14.63     20.24 o 
 -13   1  16      158.18      189.12     20.95 o 
 -12   1  16       89.89       44.98     17.95 o 
 -11   1  16       38.63       26.90     23.76 o 
 -10   1  16      146.66       87.02     16.02 o 
  -9   1  16      466.15      458.30     20.23 o 
  -8   1  16      255.86      300.84     21.98 o 
  -7   1  16        0.80       -7.38     13.92 o 
  -6   1  16       33.81       40.01     13.40 o 
  -5   1  16      848.25      839.71     26.02 o 
  -4   1  16      297.10      253.78     20.98 o 
  -3   1  16        0.05        8.31     17.67 o 
  -2   1  16      528.05      470.14     48.11 o 
  -1   1  16      224.65      165.51     23.67 o 
   0   1  16      196.33      221.14     26.68 o 
   1   1  16       56.30       10.00     31.34 o 
   2   1  16       12.11      -23.40     46.88 o 
 -14   2  16       31.73       32.62     20.23 o 
 -13   2  16       62.79       36.03     19.00 o 
 -12   2  16       12.70        8.52     17.14 o 
 -11   2  16        0.06       14.01     16.17 o 
 -10   2  16       27.45       25.57     15.39 o 
  -9   2  16        0.23       -6.17     13.81 o 
  -8   2  16       28.08       21.08     13.32 o 
  -7   2  16        8.43      -13.62     13.62 o 
  -6   2  16       10.32        2.51     12.48 o 
  -5   2  16        1.72       -6.93     13.79 o 
  -4   2  16       33.12       27.08     16.92 o 
  -3   2  16       96.75      114.78     19.62 o 
  -2   2  16       22.30        5.35     19.99 o 
  -1   2  16        1.44        3.62     20.53 o 
   0   2  16        6.40       -5.74     24.86 o 
   1   2  16        2.78       32.56     25.92 o 
 -14   3  16        4.74      -23.35     23.35 o 
 -13   3  16      505.81      535.93     26.08 o 
 -12   3  16      336.72      331.36     27.53 o 
 -11   3  16       15.19       -2.78     15.87 o 
 -10   3  16       55.84       52.88     17.33 o 
  -9   3  16      428.69      475.51     20.61 o 
  -8   3  16      413.91      379.69     20.19 o 
  -7   3  16      334.68      331.33     17.23 o 
  -6   3  16      145.10      170.19     16.99 o 
  -5   3  16       73.06       49.08     17.95 o 
  -4   3  16      400.96      439.96     24.10 o 
  -3   3  16        1.56       -1.65     17.44 o 
  -2   3  16      206.66      150.07     21.60 o 
  -1   3  16       56.09       55.83     24.16 o 
   0   3  16      169.79      234.65     31.33 o 
   1   3  16       11.81      -24.97     24.97 o 
 -14   4  16      274.70      275.90     28.18 o 
 -13   4  16        9.87       15.28     22.62 o 
 -12   4  16      411.18      400.29     22.98 o 
 -11   4  16      437.51      473.57     22.85 o 
 -10   4  16      524.90      584.64     28.51 o 
  -9   4  16       79.29      135.19     15.94 o 
  -8   4  16      305.23      285.92     17.32 o 
  -7   4  16     2027.95     1978.94     41.55 o 
  -6   4  16      383.36      396.55     17.89 o 
  -5   4  16        3.42       25.02     14.34 o 
  -4   4  16      275.00      311.40     21.73 o 
  -3   4  16     1804.51     1834.10     52.58 o 
  -2   4  16      511.67      595.95     29.98 o 
  -1   4  16       39.48       54.52     21.54 o 
   0   4  16      292.55      260.87     35.42 o 
   1   4  16      161.44      193.99     28.30 o 
 -14   5  16       84.59       42.15     24.71 o 
 -13   5  16        6.83       12.42     41.71 o 
 -12   5  16       18.41        1.21     17.88 o 
 -11   5  16       35.51       48.09     16.98 o 
 -10   5  16      294.37      245.98     27.44 o 
  -9   5  16      170.16      147.36     16.13 o 
  -8   5  16      423.42      469.79     20.02 o 
  -7   5  16      137.91      160.17     23.65 o 
  -6   5  16      187.87      188.08     15.00 o 
  -5   5  16      668.82      678.98     26.09 o 
  -4   5  16      102.05       93.20     18.00 o 
  -3   5  16        7.30       10.62     12.69 o 
  -2   5  16      556.25      553.53     28.89 o 
  -1   5  16      681.09      627.76     31.88 o 
   0   5  16      158.26      152.47     27.36 o 
   1   5  16        7.93       -8.67     24.68 o 
 -13   6  16       52.65      103.57     27.35 o 
 -12   6  16       19.74       44.82     21.33 o 
 -11   6  16      159.16      184.69     18.89 o 
 -10   6  16       42.15       48.71     16.19 o 
  -9   6  16        9.42        9.16     14.58 o 
  -8   6  16        2.34      -13.69     13.69 o 
  -7   6  16       34.31       42.18     13.49 o 
  -6   6  16       43.80       32.23     12.98 o 
  -5   6  16       52.70       53.17     14.87 o 
  -4   6  16        8.09        9.99     25.78 o 
  -3   6  16       39.47       46.67     15.84 o 
  -2   6  16       64.53       29.42     19.45 o 
  -1   6  16      595.17      615.24     46.47 o 
   0   6  16        0.46       -2.79     22.71 o 
   1   6  16        5.48       42.02     25.12 o 
 -13   7  16        6.53       23.34     22.71 o 
 -12   7  16       24.82       41.69     21.50 o 
 -11   7  16       19.55       18.40     19.34 o 
 -10   7  16       74.42       47.23     16.23 o 
  -9   7  16       66.10       43.88     15.90 o 
  -8   7  16        8.34       17.21     14.08 o 
  -7   7  16      122.05      110.41     14.42 o 
  -6   7  16       13.16       28.98     12.90 o 
  -5   7  16      942.40     1011.48     31.83 o 
  -4   7  16        2.61       15.86     16.19 o 
  -3   7  16       40.29       56.55     16.15 o 
  -2   7  16      537.01      492.06     27.54 o 
  -1   7  16      397.89      448.10     28.40 o 
   0   7  16       26.81       13.28     22.92 o 
   1   7  16       79.10       47.99     32.41 o 
 -13   8  16      128.63      143.46     18.54 o 
 -12   8  16      118.13      101.00     22.96 o 
 -11   8  16      623.62      615.30     24.01 o 
 -10   8  16      512.00      532.30     37.09 o 
  -9   8  16       54.55       93.23     15.34 o 
  -8   8  16      115.97       80.91     29.26 o 
  -7   8  16      314.32      306.53     19.68 o 
  -6   8  16     1075.25     1147.65     57.33 o 
  -5   8  16       19.98       19.37     23.81 o 
  -4   8  16      632.97      682.54     50.15 o 
  -3   8  16      272.52      225.59     18.51 o 
  -2   8  16      382.98      436.35     39.33 o 
  -1   8  16       98.14       45.50     25.62 o 
   0   8  16        9.86       16.47     27.59 o 
 -12   9  16      153.61      155.41     20.13 o 
 -11   9  16       15.73        6.40     17.28 o 
 -10   9  16       27.11        1.16     16.76 o 
  -9   9  16      516.26      533.43     22.88 o 
  -8   9  16      398.51      407.14     28.44 o 
  -7   9  16       39.40       41.35     20.26 o 
  -6   9  16       76.23       54.39     17.06 o 
  -5   9  16      367.74      332.35     31.22 o 
  -2   9  16      160.17      165.57     24.21 o 
  -1   9  16       41.18       80.28     25.33 o 
   0   9  16      215.49      191.77     31.01 o 
 -12  10  16       69.21       21.99     24.17 o 
 -11  10  16       12.24        5.79     18.26 o 
 -10  10  16       30.70       11.41     22.43 o 
  -9  10  16        1.37       10.10     20.77 o 
  -8  10  16       19.06       27.15     22.37 o 
  -7  10  16       39.05       26.89     22.66 o 
  -6  10  16       41.82       21.96     28.38 o 
  -5  10  16        0.79       -9.44     20.41 o 
  -4  10  16        7.94       36.38     20.98 o 
  -3  10  16       48.20       62.13     25.15 o 
  -2  10  16       60.30       67.29     21.62 o 
  -1  10  16        4.17       33.55     24.73 o 
 -11  11  16       34.47       49.85     28.33 o 
 -10  11  16        7.23        9.83     17.78 o 
  -9  11  16       18.49       26.97     16.79 o 
  -8  11  16      126.12       97.38     25.48 o 
  -7  11  16        0.40        0.22     22.99 o 
  -6  11  16       38.97       36.42     23.25 o 
  -5  11  16        8.19      -17.99     22.50 o 
  -4  11  16       10.87      -12.90     23.30 o 
  -3  11  16       20.10       48.33     28.41 o 
  -2  11  16      170.54      181.51     31.19 o 
  -1  11  16      125.59      125.83     26.15 o 
 -11  12  16      132.89      130.17     23.33 o 
 -10  12  16      189.83      220.35     30.60 o 
  -9  12  16       86.86      129.60     19.05 o 
  -8  12  16      188.75      194.06     28.29 o 
  -7  12  16      354.05      374.99     59.95 o 
  -6  12  16      186.21      147.70     26.95 o 
  -5  12  16        2.82      -14.56     23.93 o 
  -4  12  16      125.15      149.93     26.77 o 
  -3  12  16      691.79      661.07     45.32 o 
  -2  12  16       84.37       97.49     32.54 o 
 -10  13  16       73.75       82.03     21.46 o 
  -9  13  16      159.35      140.84     19.12 o 
  -8  13  16      161.24      130.36     33.48 o 
  -7  13  16        0.65      -25.42     25.42 o 
  -6  13  16       44.74       -7.61     25.96 o 
  -5  13  16      466.09      379.86     39.08 o 
  -4  13  16       58.72        5.20     25.69 o 
  -3  13  16        8.89      -29.61     31.39 o 
  -8  14  16        0.39      -23.61     26.94 o 
  -7  14  16       17.52        0.12     27.52 o 
  -6  14  16      155.89      135.25     29.42 o 
  -5  14  16       11.56       -8.72     26.89 o 
  -4  14  16        0.20      -22.13     27.28 o 
 -14   1  17       29.12       50.03     21.03 o 
 -13   1  17       14.24        9.56     21.35 o 
 -12   1  17       89.76      156.37     19.68 o 
 -11   1  17      102.64      102.09     17.85 o 
 -10   1  17      190.90      250.71     22.07 o 
  -9   1  17      124.17      120.03     16.71 o 
  -8   1  17       51.94       39.45     14.68 o 
  -7   1  17      251.24      269.28     17.27 o 
  -6   1  17      283.31      329.33     17.81 o 
  -5   1  17       29.03       24.58     17.90 o 
  -4   1  17      186.00      207.21     22.04 o 
  -3   1  17      238.83      236.18     19.36 o 
  -2   1  17        3.71       -5.46     21.26 o 
  -1   1  17       25.62       30.06     23.32 o 
   0   1  17      116.95       63.57     43.44 o 
 -14   2  17       36.65      -21.84     27.49 o 
 -13   2  17      285.26      320.49     30.95 o 
 -12   2  17      245.73      381.06     22.99 o 
 -11   2  17       15.92       18.34     20.93 o 
 -10   2  17      589.52      564.70     23.41 o 
  -9   2  17      982.17     1059.53     31.19 o 
  -8   2  17      362.50      409.48     19.79 o 
  -7   2  17       50.19       34.79     14.29 o 
  -6   2  17      758.23      735.78     24.57 o 
  -5   2  17      994.22      912.85     36.19 o 
  -4   2  17      123.65      128.19     20.77 o 
  -3   2  17       36.40       59.94     14.54 o 
  -2   2  17      413.27      406.80     40.50 o 
  -1   2  17      113.55       67.11     24.09 o 
   0   2  17       72.24      111.60     26.47 o 
 -14   3  17       78.43       97.42     39.61 o 
 -13   3  17        3.80       20.10     22.37 o 
 -12   3  17       66.25       33.90     18.39 o 
 -11   3  17      444.42      508.22     24.04 o 
 -10   3  17      304.50      352.62     20.63 o 
  -9   3  17        0.87      -14.55     14.86 o 
  -8   3  17      642.62      687.15     24.41 o 
  -7   3  17      772.83      836.65     26.62 o 
  -6   3  17       84.91      104.04     16.66 o 
  -5   3  17       17.21       -9.09     17.62 o 
  -4   3  17      193.95      163.06     22.03 o 
  -3   3  17      657.63      627.63     23.03 o 
  -2   3  17      236.54      280.77     25.87 o 
  -1   3  17       20.94       24.28     22.84 o 
   0   3  17      162.80      140.83     26.55 o 
 -13   4  17       37.04       56.68     19.94 o 
 -12   4  17        0.61      -17.13     17.62 o 
 -11   4  17      106.93      100.80     18.16 o 
 -10   4  17       85.87       93.78     17.10 o 
  -9   4  17        0.27       -0.86     16.67 o 
  -8   4  17       39.69       69.93     15.14 o 
  -7   4  17       12.25       15.67     19.51 o 
  -6   4  17        0.66       23.91     21.68 o 
  -5   4  17        4.74        5.50     17.74 o 
  -4   4  17       84.03       83.89     19.78 o 
  -3   4  17        7.75       -1.08     16.80 o 
  -2   4  17       32.90       62.71     21.91 o 
  -1   4  17       15.94        8.33     22.92 o 
   0   4  17       10.17        2.97     25.03 o 
 -13   5  17       72.65       71.82     28.69 o 
 -12   5  17       90.76      109.40     19.46 o 
 -11   5  17      215.12      273.92     20.51 o 
 -10   5  17        6.71      -15.92     15.92 o 
  -9   5  17       58.41       44.57     16.68 o 
  -8   5  17      314.08      369.22     19.38 o 
  -7   5  17      542.27      565.42     22.47 o 
  -6   5  17       87.25      104.15     16.79 o 
  -5   5  17      159.08      166.00     20.04 o 
  -4   5  17       29.57       63.52     19.25 o 
  -3   5  17       13.66       19.25     20.12 o 
  -2   5  17      475.16      559.63     30.62 o 
  -1   5  17        4.61      -20.81     22.62 o 
   0   5  17      199.07      210.68     28.02 o 
 -13   6  17      456.14      491.80     30.55 o 
 -12   6  17      409.70      482.28     28.84 o 
 -11   6  17      174.48      142.30     26.97 o 
 -10   6  17       69.84       61.09     16.99 o 
  -9   6  17      435.83      443.85     21.36 o 
  -8   6  17      124.71      127.38     21.42 o 
  -7   6  17       55.48       25.12     14.44 o 
  -6   6  17      358.56      387.18     21.17 o 
  -5   6  17      638.72      686.76     31.11 o 
  -4   6  17      208.39      230.10     30.76 o 
  -3   6  17       12.08       11.88     27.62 o 
  -2   6  17       69.14       73.77     22.34 o 
  -1   6  17      176.26      189.99     54.72 o 
 -13   7  17       19.79       54.98     34.95 o 
 -12   7  17      411.90      358.15     26.91 o 
 -11   7  17       89.43      112.53     29.33 o 
 -10   7  17       12.91      -16.16     16.16 o 
  -9   7  17        5.59       -6.42     17.25 o 
  -8   7  17      419.60      387.05     19.74 o 
  -7   7  17      318.44      320.94     18.23 o 
  -6   7  17       65.62       68.30     16.16 o 
  -5   7  17        3.17      -15.10     15.10 o 
  -4   7  17      540.42      613.65     30.84 o 
  -3   7  17      443.17      429.90     23.06 o 
  -2   7  17        3.43       11.00     21.23 o 
  -1   7  17        2.72       22.26     23.01 o 
 -12   8  17       13.24        8.48     22.20 o 
 -11   8  17      159.72      163.22     22.47 o 
 -10   8  17        0.46       12.66     19.16 o 
  -9   8  17        1.56        0.93     17.78 o 
  -8   8  17       28.59       43.37     15.46 o 
  -7   8  17        1.62      -13.88     13.88 o 
  -6   8  17      258.97      278.43     78.28 o 
  -5   8  17       24.20        1.14     46.69 o 
  -4   8  17        3.57       18.11     20.91 o 
  -3   8  17       18.71        4.73     31.70 o 
  -2   8  17        4.96       -5.59     24.11 o 
  -1   8  17      172.59      165.74     30.20 o 
 -12   9  17        6.68        2.34     24.60 o 
 -11   9  17      112.89      113.88     21.87 o 
 -10   9  17      227.77      244.92     22.66 o 
  -9   9  17       25.85       34.34     18.27 o 
  -8   9  17      310.83      289.17     25.02 o 
  -7   9  17      108.33      127.22     29.14 o 
  -6   9  17        0.59       31.67     41.69 o 
  -5   9  17       64.52       -8.71     40.26 o 
  -3   9  17      110.64      111.75     22.86 o 
  -2   9  17       62.32       50.72     24.53 o 
 -11  10  17       16.41        6.08     23.18 o 
 -10  10  17      192.87      155.92     18.69 o 
  -9  10  17      248.33      251.34     18.91 o 
  -8  10  17      121.38      136.48     29.48 o 
  -7  10  17       34.37       26.67     20.46 o 
  -6  10  17      560.02      520.80     58.25 o 
  -5  10  17      621.94      568.10     58.22 o 
 -10  11  17       35.57       57.32     18.21 o 
  -9  11  17        1.67       -7.46     31.42 o 
  -8  11  17      165.10      172.54     54.31 o 
  -7  11  17      176.87      180.92     41.43 o 
  -6  11  17      261.40      218.50     25.99 o 
  -5  11  17        0.31        8.94     46.93 o 
  -9  12  17      137.83       97.80     38.11 o 
  -8  12  17        3.90       21.07     32.63 o 
  -7  12  17        0.26       11.14     24.15 o 
  -6  12  17        3.15      -16.41     24.04 o 
  -5  12  17      226.84      266.24     33.82 o 
  -4  12  17       13.93       40.15     28.62 o 
  -7  13  17       28.54       13.74     26.12 o 
  -6  13  17        3.96      -24.44     25.65 o 
 -13   0  18       46.78       -6.51     32.54 o 
 -12   0  18      843.21      889.42     45.24 o 
 -11   0  18      895.76     1088.52     47.90 o 
 -10   0  18      121.10      172.05     26.21 o 
  -9   0  18      765.58      740.00     49.44 o 
  -8   0  18      498.93      500.58     31.06 o 
  -7   0  18      100.87       74.25     22.51 o 
  -6   0  18       34.00       64.83     28.14 o 
  -5   0  18       43.20       63.94     28.98 o 
  -4   0  18      291.72      278.55     35.50 o 
  -3   0  18      854.31      767.84     49.94 o 
  -2   0  18        0.46      -27.71     32.43 o 
  -1   0  18      218.34      211.36     40.16 o 
 -13   1  18      127.99      153.49     25.98 o 
 -12   1  18        1.11        1.54     18.38 o 
 -11   1  18       37.89       19.39     17.49 o 
 -10   1  18      383.82      408.35     21.95 o 
  -9   1  18      412.32      469.24     22.12 o 
  -8   1  18        4.69      -15.05     15.05 o 
  -7   1  18      130.47      106.86     21.71 o 
  -6   1  18      356.88      394.27     25.31 o 
  -5   1  18      126.55      130.66     21.60 o 
  -4   1  18      131.44      154.44     33.20 o 
  -3   1  18      307.39      303.14     26.42 o 
  -2   1  18      604.59      699.65     35.41 o 
  -1   1  18       41.04       61.84     25.93 o 
 -13   2  18        8.90        4.66     19.60 o 
 -12   2  18      113.35      138.72     20.16 o 
 -11   2  18        9.60       -9.62     17.39 o 
 -10   2  18       74.74       57.34     17.32 o 
  -9   2  18       30.20       61.20     16.39 o 
  -8   2  18        8.69       20.18     15.50 o 
  -7   2  18      116.12      151.86     16.76 o 
  -6   2  18        8.47      -15.22     18.83 o 
  -5   2  18        0.48        4.11     19.58 o 
  -4   2  18        0.34      -20.92     32.75 o 
  -3   2  18        0.91       23.41     21.69 o 
  -2   2  18       33.39       11.06     33.71 o 
  -1   2  18        6.18      -10.78     24.60 o 
 -13   3  18       37.58       27.75     20.07 o 
 -12   3  18       12.25       22.15     18.93 o 
 -11   3  18      387.02      410.43     23.01 o 
 -10   3  18        5.49      -11.74     16.24 o 
  -9   3  18      251.61      261.69     23.39 o 
  -8   3  18       63.15       42.41     19.85 o 
  -7   3  18      112.28       95.56     16.36 o 
  -6   3  18      247.64      289.52     23.80 o 
  -5   3  18      511.26      566.89     29.53 o 
  -4   3  18        1.70       -6.89     20.44 o 
  -3   3  18      373.53      354.69     27.63 o 
  -2   3  18      281.24      319.50     28.30 o 
  -1   3  18      213.01      284.55     29.37 o 
 -13   4  18       68.67       20.59     22.57 o 
 -12   4  18      122.70       68.15     19.73 o 
 -11   4  18      253.76      341.56     22.08 o 
 -10   4  18        1.96       -2.70     16.38 o 
  -9   4  18       19.85        6.63     15.83 o 
  -8   4  18      266.10      274.24     18.98 o 
  -7   4  18      322.95      334.02     29.63 o 
  -6   4  18      130.66       80.63     20.54 o 
  -5   4  18      379.74      461.28     27.52 o 
  -4   4  18      396.32      400.31     27.36 o 
  -3   4  18       88.96       70.76     22.56 o 
  -2   4  18        3.92       18.10     23.22 o 
  -1   4  18       60.98       52.90     25.84 o 
 -13   5  18       70.01      112.73     36.06 o 
 -12   5  18      118.55      164.25     20.77 o 
 -11   5  18       84.14       70.52     18.35 o 
 -10   5  18      239.38      216.54     19.41 o 
  -9   5  18      307.16      362.69     20.62 o 
  -8   5  18       21.35       30.80     15.96 o 
  -7   5  18        7.35       12.63     17.12 o 
  -6   5  18      486.73      518.69     27.69 o 
  -5   5  18      326.72      343.55     25.13 o 
  -4   5  18        0.78      -14.40     14.40 o 
  -3   5  18        7.99       14.73     21.93 o 
  -2   5  18      272.43      285.09     28.91 o 
 -12   6  18       45.34        8.43     22.14 o 
 -11   6  18        0.45        1.57     17.86 o 
 -10   6  18        2.40       14.30     17.23 o 
  -9   6  18        0.35      -15.89     15.89 o 
  -8   6  18       83.37       98.59     24.67 o 
  -7   6  18       10.61       -5.77     16.93 o 
  -6   6  18      130.05      137.61     29.73 o 
  -5   6  18        2.05       41.08     19.81 o 
  -4   6  18       67.04       67.27     15.15 o 
  -3   6  18       17.01       21.51     44.67 o 
  -2   6  18        0.36        1.10     23.46 o 
 -12   7  18       27.95        3.58     24.96 o 
 -11   7  18        8.09       -7.02     20.26 o 
 -10   7  18      137.98      169.19     28.73 o 
  -9   7  18       89.86       89.37     17.59 o 
  -8   7  18       24.50       -0.34     15.76 o 
  -7   7  18       96.83      124.88     18.20 o 
  -6   7  18      166.42      171.67     22.28 o 
  -5   7  18       37.47       48.95     20.58 o 
  -4   7  18        0.06       15.51     17.78 o 
  -3   7  18       67.80       99.45     22.42 o 
  -2   7  18      118.24      109.65     24.44 o 
 -11   8  18      219.38      193.94     23.53 o 
 -10   8  18        3.25       19.51     20.05 o 
  -9   8  18       19.21        2.69     19.25 o 
  -8   8  18      575.16      608.21     25.04 o 
  -7   8  18      283.98      303.20     20.79 o 
  -6   8  18       26.71       15.86     17.06 o 
  -5   8  18       69.29       50.40     19.55 o 
  -4   8  18      374.47      460.37     23.90 o 
  -3   8  18      199.18      212.93     23.92 o 
 -11   9  18       60.41       67.87     47.22 o 
 -10   9  18      236.25      253.84     23.45 o 
  -9   9  18      269.12      232.08     21.95 o 
  -8   9  18       87.00       89.00     18.48 o 
  -7   9  18       84.76      -42.86     43.52 o 
  -6   9  18      425.90      397.80     54.33 o 
 -10  10  18        0.99       20.56     22.17 o 
  -9  10  18       46.01       80.89     19.85 o 
  -8  10  18       32.97      -38.52     45.63 o 
  -7  10  18       49.53      -37.17     44.80 o 
  -6  10  18        5.13      -44.23     44.23 o 
  -9  11  18       10.00        2.56     20.63 o 
  -8  11  18       36.48       24.09     46.82 o 
  -7  11  18        6.36        1.47     46.46 o 
  -6  11  18      104.10       44.39     47.82 o 
 -12   1  19       44.13       38.65     19.47 o 
 -11   1  19      528.88      710.52     39.46 o 
 -10   1  19       15.67       15.20     17.68 o 
  -9   1  19      333.37      335.84     25.38 o 
  -8   1  19      299.56      353.42     20.98 o 
  -7   1  19      302.25      377.50     26.59 o 
  -6   1  19        2.16       -4.74     20.70 o 
  -5   1  19      284.46      282.47     27.15 o 
  -4   1  19      119.93      141.33     17.34 o 
  -3   1  19       38.11       69.23     24.42 o 
 -12   2  19      135.43      217.82     21.83 o 
 -11   2  19      131.86       76.74     19.27 o 
 -10   2  19       69.94       79.49     18.55 o 
  -9   2  19      396.49      502.99     23.46 o 
  -8   2  19       28.92       20.33     16.61 o 
  -7   2  19      231.32      229.14     23.97 o 
  -6   2  19      791.86      816.03     37.22 o 
  -5   2  19      142.88      171.47     24.07 o 
  -4   2  19        0.81        3.38     15.81 o 
  -3   2  19      194.99      169.22     26.75 o 
 -12   3  19      673.81      753.58     30.14 o 
 -11   3  19       14.65        4.98     18.40 o 
 -10   3  19       56.86       66.19     21.89 o 
  -9   3  19       84.74       52.38     17.55 o 
  -8   3  19      223.02      188.09     27.36 o 
  -7   3  19       62.71       57.38     25.31 o 
  -6   3  19        0.49        5.31     20.53 o 
  -5   3  19      219.10      225.55     41.81 o 
  -4   3  19      217.59      246.05     18.50 o 
  -3   3  19      117.26      134.92     25.67 o 
 -12   4  19       10.97       22.28     19.40 o 
 -11   4  19      172.43      192.95     20.35 o 
 -10   4  19       11.53       -0.81     17.23 o 
  -9   4  19       21.51        2.33     17.52 o 
  -8   4  19       44.54       58.17     18.26 o 
  -7   4  19       12.27       18.78     18.34 o 
  -6   4  19        9.90       39.98     39.15 o 
  -5   4  19        0.56       62.12     41.89 o 
  -4   4  19        6.87       12.40     19.19 o 
  -3   4  19       17.67       -9.51     23.40 o 
 -12   5  19       13.87       57.23     21.60 o 
 -11   5  19      116.48      140.22     20.32 o 
 -10   5  19        9.83       -1.17     34.04 o 
  -9   5  19       89.44       75.74     22.81 o 
  -8   5  19      196.09      249.77     22.00 o 
  -7   5  19      101.97      121.90     19.77 o 
  -6   5  19        1.92        6.23     20.48 o 
  -5   5  19      303.59      305.33     26.56 o 
  -4   5  19      104.02      117.12     21.58 o 
  -3   5  19        2.01       11.57     23.20 o 
 -11   6  19       35.34       25.35     18.71 o 
 -10   6  19      514.95      540.70     24.85 o 
  -9   6  19      341.71      364.04     21.67 o 
  -8   6  19       12.06       -4.60     18.14 o 
  -7   6  19      361.05      343.01     22.79 o 
  -6   6  19      372.10      463.54     28.02 o 
  -5   6  19      150.16      150.79     25.55 o 
  -4   6  19       31.77       30.04     19.37 o 
 -11   7  19      158.99      188.30     27.50 o 
 -10   7  19        1.43      -17.44     17.44 o 
  -9   7  19       62.14       53.78     17.91 o 
  -8   7  19      473.99      503.25     50.01 o 
  -7   7  19       70.38       81.22     19.32 o 
  -6   7  19        3.91       27.27     20.57 o 
  -5   7  19       70.04       88.07     22.31 o 
  -4   7  19      363.81      388.76     24.36 o 
 -10   8  19       16.66       55.86     22.61 o 
  -9   8  19        0.41      -16.31     19.25 o 
  -8   8  19        0.05      -18.24     18.24 o 
  -7   8  19        1.38      -16.91     34.06 o 
  -6   8  19       56.26      124.21     40.61 o 
  -5   8  19       45.12       58.49     21.75 o 
  -9   9  19        6.07       30.55     31.46 o 
  -8   9  19      110.10       78.83     49.71 o 
  -7   9  19       19.81       -4.19     46.01 o 
 -11   0  20      171.63      173.38     33.98 o 
 -10   0  20       72.87       40.52     32.81 o 
  -9   0  20       53.74       15.64     46.08 o 
  -8   0  20      581.54      596.30     45.09 o 
  -7   0  20       20.12       77.30     32.45 o 
  -6   0  20       12.72       74.77     32.55 o 
  -5   0  20      557.78      578.21     46.59 o 
 -11   1  20      824.76      898.68     32.44 o 
 -10   1  20       42.23       30.72     40.44 o 
  -9   1  20      117.18      106.19     24.31 o 
  -8   1  20       28.11       46.24     22.47 o 
  -7   1  20       43.09       26.80     22.41 o 
  -6   1  20      140.11      125.10     24.47 o 
  -5   1  20       11.24       16.21     47.36 o 
 -11   2  20       14.90       -0.78     28.31 o 
 -10   2  20       62.24       65.09     19.18 o 
  -9   2  20      110.14      114.79     19.03 o 
  -8   2  20       12.21      -21.51     21.51 o 
  -7   2  20       13.75       -0.22     21.54 o 
  -6   2  20       13.40       23.23     22.54 o 
  -5   2  20       54.23       65.23     23.97 o 
 -11   3  20      139.05      174.23     20.88 o 
 -10   3  20      244.18      276.89     22.70 o 
  -9   3  20       10.69        3.62     21.03 o 
  -8   3  20      121.19      138.43     21.30 o 
  -7   3  20       68.71       64.31     22.78 o 
  -6   3  20        4.55      -18.99     22.49 o 
  -5   3  20        3.91       15.85     23.43 o 
 -10   4  20       90.24      132.57     19.89 o 
  -9   4  20      565.04      503.70     24.32 o 
  -8   4  20      175.82      203.40     22.42 o 
  -7   4  20       68.25       61.61     49.63 o 
  -6   4  20      128.33      133.69     24.66 o 
  -5   4  20      347.84      338.03     29.03 o 
 -10   5  20      389.55      418.54     23.69 o 
  -9   5  20       97.71      111.96     21.29 o 
  -8   5  20      124.74      147.26     21.49 o 
  -7   5  20      103.23       66.06     22.91 o 
  -6   5  20      410.49      459.38     30.26 o 
  -9   6  20       16.54       -8.80     22.56 o 
  -8   6  20       28.66       50.94     20.17 o 
  -7   6  20        4.32       14.98     21.87 o 
                                                 
